# Supplementary material for: IC2Bert: masked gene expression pretraining and supervised fine tuning for robust immune checkpoint blockade (ICB) response prediction
Source: Sci Rep. 2025 Aug 1;15:28044. doi: 10.1038/s41598-025-14166-x (PMC12313928; doi:10.1038/s41598-025-14166-x)
Supplement: Supplementary file 2 — Supplementary Information 2. [file 41598_2025_14166_MOESM2_ESM.xlsx]

## Sheet: Table_S1
name	gene_name	method	association	source
ADO	PPARG	GSVA	resistance	PMID: 31953314
ADO	CYBB	GSVA	resistance	PMID: 31953314
ADO	COL3A1	GSVA	resistance	PMID: 31953314
ADO	FOXP3	GSVA	resistance	PMID: 31953314
ADO	LAG3	GSVA	resistance	PMID: 31953314
ADO	APP	GSVA	resistance	PMID: 31953314
ADO	CD81	GSVA	resistance	PMID: 31953314
ADO	GPI	GSVA	resistance	PMID: 31953314
ADO	PTGS2	GSVA	resistance	PMID: 31953314
ADO	CASP1	GSVA	resistance	PMID: 31953314
ADO	FOS	GSVA	resistance	PMID: 31953314
ADO	MAPK1	GSVA	resistance	PMID: 31953314
ADO	MAPK3	GSVA	resistance	PMID: 31953314
ADO	CREB1	GSVA	resistance	PMID: 31953314
APM_Thompson	B2M	GSVA	sensitive	PMID: 33028693
APM_Thompson	CALR	GSVA	sensitive	PMID: 33028693
APM_Thompson	NLRC5	GSVA	sensitive	PMID: 33028693
APM_Thompson	PSMB9	GSVA	sensitive	PMID: 33028693
APM_Thompson	PSME1	GSVA	sensitive	PMID: 33028693
APM_Thompson	PSME3	GSVA	sensitive	PMID: 33028693
APM_Thompson	RFX5	GSVA	sensitive	PMID: 33028693
APM_Thompson	HSP90AB1	GSVA	sensitive	PMID: 33028693
APM_Wang	PSMB5	GSVA	sensitive	PMID: 31767055
APM_Wang	PSMB6	GSVA	sensitive	PMID: 31767055
APM_Wang	PSMB7	GSVA	sensitive	PMID: 31767055
APM_Wang	PSMB8	GSVA	sensitive	PMID: 31767055
APM_Wang	PSMB9	GSVA	sensitive	PMID: 31767055
APM_Wang	PSMB10	GSVA	sensitive	PMID: 31767055
APM_Wang	TAP1	GSVA	sensitive	PMID: 31767055
APM_Wang	TAP2	GSVA	sensitive	PMID: 31767055
APM_Wang	ERAP1	GSVA	sensitive	PMID: 31767055
APM_Wang	ERAP2	GSVA	sensitive	PMID: 31767055
APM_Wang	CANX	GSVA	sensitive	PMID: 31767055
APM_Wang	CALR	GSVA	sensitive	PMID: 31767055
APM_Wang	PDIA3	GSVA	sensitive	PMID: 31767055
APM_Wang	TAPBP	GSVA	sensitive	PMID: 31767055
APM_Wang	B2M	GSVA	sensitive	PMID: 31767055
APM_Wang	HLA-A	GSVA	sensitive	PMID: 31767055
APM_Wang	HLA-B	GSVA	sensitive	PMID: 31767055
APM_Wang	HLA-C	GSVA	sensitive	PMID: 31767055
B_cell_Budczies	BLK	GSVA	sensitive	PMID: 33520406
B_cell_Budczies	CD19	GSVA	sensitive	PMID: 33520406
B_cell_Budczies	FCRL2	GSVA	sensitive	PMID: 33520406
B_cell_Budczies	MS4A1	GSVA	sensitive	PMID: 33520406
B_cell_Budczies	TNFRSF17	GSVA	sensitive	PMID: 33520406
B_cell_Budczies	TCL1A	GSVA	sensitive	PMID: 33520406
B_cell_Budczies	SPIB	GSVA	sensitive	PMID: 33520406
B_cell_Budczies	PNOC	GSVA	sensitive	PMID: 33520406
B_cell_Helmink	BANK1	GSVA	sensitive	PMID: 31942075
B_cell_Helmink	CD19	GSVA	sensitive	PMID: 31942075
B_cell_Helmink	CD22	GSVA	sensitive	PMID: 31942075
B_cell_Helmink	CD79A	GSVA	sensitive	PMID: 31942075
B_cell_Helmink	CR2	GSVA	sensitive	PMID: 31942075
B_cell_Helmink	FCRL2	GSVA	sensitive	PMID: 31942075
B_cell_Helmink	IGKC	GSVA	sensitive	PMID: 31942075
B_cell_Helmink	MS4A1	GSVA	sensitive	PMID: 31942075
B_cell_Helmink	PAX5	GSVA	sensitive	PMID: 31942075
B_cell_Helmink	RASGEF1B	GSVA	sensitive	PMID: 31942075
B_cell_Helmink	CD83	GSVA	sensitive	PMID: 31942075
B_cell_Helmink	DNAJB14	GSVA	sensitive	PMID: 31942075
B_cell_Helmink	CCR7	GSVA	sensitive	PMID: 31942075
B_cell_Helmink	KIAA1683	GSVA	sensitive	PMID: 31942075
B_cell_Helmink	REL	GSVA	sensitive	PMID: 31942075
B_cell_Helmink	HSPH1	GSVA	sensitive	PMID: 31942075
B_cell_Helmink	KDM6B	GSVA	sensitive	PMID: 31942075
B_cell_Helmink	BTG1	GSVA	sensitive	PMID: 31942075
B_cell_Helmink	BCL11A	GSVA	sensitive	PMID: 31942075
B_cell_Helmink	NR4A2	GSVA	sensitive	PMID: 31942075
B_cell_Helmink	TMEM2	GSVA	sensitive	PMID: 31942075
B_cell_Helmink	C9orf72	GSVA	sensitive	PMID: 31942075
B_cell_Helmink	DDX27	GSVA	sensitive	PMID: 31942075
B_cell_Helmink	LY9	GSVA	sensitive	PMID: 31942075
B_cell_Helmink	NR4A1	GSVA	sensitive	PMID: 31942075
B_cell_Helmink	PER1	GSVA	sensitive	PMID: 31942075
B_cell_Helmink	ARHGAP24	GSVA	sensitive	PMID: 31942075
B_cell_Helmink	NR4A3	GSVA	sensitive	PMID: 31942075
B_cell_Helmink	SKIL	GSVA	sensitive	PMID: 31942075
B_cell_Helmink	ZNF331	GSVA	sensitive	PMID: 31942075
B_cell_Helmink	GPR183	GSVA	sensitive	PMID: 31942075
B_cell_Helmink	CXCR4	GSVA	sensitive	PMID: 31942075
B_cell_Helmink	PRDM2	GSVA	sensitive	PMID: 31942075
B_cell_Helmink	TUBA1A	GSVA	sensitive	PMID: 31942075
B_cell_Helmink	ARRDC2	GSVA	sensitive	PMID: 31942075
B_cell_Helmink	PRMT10	GSVA	sensitive	PMID: 31942075
B_cell_Helmink	ZFP36L2	GSVA	sensitive	PMID: 31942075
B_cell_Helmink	KIAA0226L	GSVA	sensitive	PMID: 31942075
B_cell_Helmink	NFKBID	GSVA	sensitive	PMID: 31942075
B_cell_Helmink	FAIM3	GSVA	sensitive	PMID: 31942075
B_cell_Helmink	AREG	GSVA	sensitive	PMID: 31942075
B_cell_Helmink	USP36	GSVA	sensitive	PMID: 31942075
B_cell_Helmink	RANBP2	GSVA	sensitive	PMID: 31942075
B_cell_Helmink	LOH12CR1	GSVA	sensitive	PMID: 31942075
B_cell_Helmink	CHD1	GSVA	sensitive	PMID: 31942075
B_cell_Helmink	FAM46C	GSVA	sensitive	PMID: 31942075
B_cell_Helmink	DNAJA1	GSVA	sensitive	PMID: 31942075
B_cell_Helmink	SLC2A3	GSVA	sensitive	PMID: 31942075
B_cell_Helmink	EZR	GSVA	sensitive	PMID: 31942075
B_cell_Helmink	CALM2	GSVA	sensitive	PMID: 31942075
B_cell_Helmink	RGPD5	GSVA	sensitive	PMID: 31942075
B_cell_Helmink	VPS37B	GSVA	sensitive	PMID: 31942075
B_cell_Helmink	TGIF1	GSVA	sensitive	PMID: 31942075
B_cell_Helmink	CREM	GSVA	sensitive	PMID: 31942075
B_cell_Helmink	YPEL5	GSVA	sensitive	PMID: 31942075
B_cell_Helmink	HERPUD1	GSVA	sensitive	PMID: 31942075
B_cell_Helmink	JUND	GSVA	sensitive	PMID: 31942075
B_cell_Helmink	TSC22D2	GSVA	sensitive	PMID: 31942075
B_cell_Helmink	ZNF141	GSVA	sensitive	PMID: 31942075
B_cell_Helmink	WDR45B	GSVA	sensitive	PMID: 31942075
B_cell_Helmink	TRA2A	GSVA	sensitive	PMID: 31942075
B_cell_Helmink	CKS2	GSVA	sensitive	PMID: 31942075
B_cell_Helmink	CD69	GSVA	sensitive	PMID: 31942075
B_cell_Helmink	DDX3Y	GSVA	sensitive	PMID: 31942075
B_cell_Helmink	SMCHD1	GSVA	sensitive	PMID: 31942075
B_cell_Helmink	WDR74	GSVA	sensitive	PMID: 31942075
B_cell_Helmink	SIGLEC14	GSVA	sensitive	PMID: 31942075
B_cell_Helmink	ALG13	GSVA	sensitive	PMID: 31942075
B_cell_Helmink	ZNF165	GSVA	sensitive	PMID: 31942075
B_cell_Helmink	TUBA1C	GSVA	sensitive	PMID: 31942075
B_cell_Helmink	DNAJB1	GSVA	sensitive	PMID: 31942075
B_cell_Helmink	SDCBP	GSVA	sensitive	PMID: 31942075
B_cell_Helmink	RILPL2	GSVA	sensitive	PMID: 31942075
Blood_Response	ADAM17	GSVA	sensitive	PMID: 28807052
Blood_Response	CDK2	GSVA	sensitive	PMID: 28807052
Blood_Response	CDKN2A	GSVA	sensitive	PMID: 28807052
Blood_Response	DPP4	GSVA	sensitive	PMID: 28807052
Blood_Response	ERBB2	GSVA	sensitive	PMID: 28807052
Blood_Response	HLA-DRA	GSVA	sensitive	PMID: 28807052
Blood_Response	ICOS	GSVA	sensitive	PMID: 28807052
Blood_Response	ITGA4	GSVA	sensitive	PMID: 28807052
Blood_Response	LARGE	GSVA	sensitive	PMID: 28807052
Blood_Response	MYC	GSVA	sensitive	PMID: 28807052
Blood_Response	NAB2	GSVA	sensitive	PMID: 28807052
Blood_Response	NRAS	GSVA	sensitive	PMID: 28807052
Blood_Response	RHOC	GSVA	sensitive	PMID: 28807052
Blood_Response	TGFB1	GSVA	sensitive	PMID: 28807052
Blood_Response	TIMP1	GSVA	sensitive	PMID: 28807052
C_ECM	MMP11	weighted_mean	resistance	PMID: 30410077
C_ECM	TNXB	weighted_mean	resistance	PMID: 30410077
C_ECM	DPT	weighted_mean	resistance	PMID: 30410077
C_ECM	ADAMTS14	weighted_mean	resistance	PMID: 30410077
C_ECM	GPM6B	weighted_mean	resistance	PMID: 30410077
C_ECM	SERPINH1	weighted_mean	resistance	PMID: 30410077
C_ECM	MFAP4	weighted_mean	resistance	PMID: 30410077
C_ECM	COL10A1	weighted_mean	resistance	PMID: 30410077
C_ECM	DCN	weighted_mean	resistance	PMID: 30410077
C_ECM	COL11A1	weighted_mean	resistance	PMID: 30410077
C_ECM	FBLN5	weighted_mean	resistance	PMID: 30410077
C_ECM	JAM2	weighted_mean	resistance	PMID: 30410077
C_ECM	MYH11	weighted_mean	resistance	PMID: 30410077
C_ECM	ABI3BP	weighted_mean	resistance	PMID: 30410077
C_ECM	MMP1	weighted_mean	resistance	PMID: 30410077
C_ECM	COL1A1	weighted_mean	resistance	PMID: 30410077
C_ECM	LOXL2	weighted_mean	resistance	PMID: 30410077
C_ECM	MMP9	weighted_mean	resistance	PMID: 30410077
C_ECM	ADAM12	weighted_mean	resistance	PMID: 30410077
C_ECM	ACAN	weighted_mean	resistance	PMID: 30410077
C_ECM	RECK	weighted_mean	resistance	PMID: 30410077
C_ECM	PDGFRA	weighted_mean	resistance	PMID: 30410077
C_ECM	SPP1	weighted_mean	resistance	PMID: 30410077
C_ECM	FAP	weighted_mean	resistance	PMID: 30410077
C_ECM	LAMA2	weighted_mean	resistance	PMID: 30410077
C_ECM	CYR61	weighted_mean	resistance	PMID: 30410077
C_ECM	FGF2	weighted_mean	resistance	PMID: 30410077
C_ECM	COL4A6	weighted_mean	resistance	PMID: 30410077
C_ECM	ADAM8	weighted_mean	resistance	PMID: 30410077
C_ECM	COL5A2	weighted_mean	resistance	PMID: 30410077
C_ECM	DDR2	weighted_mean	resistance	PMID: 30410077
C_ECM	TIMP1	weighted_mean	resistance	PMID: 30410077
C_ECM	ECM2	weighted_mean	resistance	PMID: 30410077
C_ECM	COL14A1	weighted_mean	resistance	PMID: 30410077
C_ECM	A2M	weighted_mean	resistance	PMID: 30410077
C_ECM	COL4A3	weighted_mean	resistance	PMID: 30410077
C_ECM	MMP12	weighted_mean	resistance	PMID: 30410077
C_ECM	FBLN1	weighted_mean	resistance	PMID: 30410077
C_ECM	ITGA9	weighted_mean	resistance	PMID: 30410077
C_ECM	ITGAX	weighted_mean	resistance	PMID: 30410077
C_ECM	COL5A1	weighted_mean	resistance	PMID: 30410077
C_ECM	COL4A4	weighted_mean	resistance	PMID: 30410077
C_ECM	COL7A1	weighted_mean	resistance	PMID: 30410077
C_ECM	COL5A3	weighted_mean	resistance	PMID: 30410077
C_ECM	CTGF	weighted_mean	resistance	PMID: 30410077
C_ECM	FLRT2	weighted_mean	resistance	PMID: 30410077
C_ECM	TGFBI	weighted_mean	resistance	PMID: 30410077
C_ECM	COMP	weighted_mean	resistance	PMID: 30410077
C_ECM	MFAP2	weighted_mean	resistance	PMID: 30410077
C_ECM	VCAN	weighted_mean	resistance	PMID: 30410077
C_ECM	COL1A2	weighted_mean	resistance	PMID: 30410077
C_ECM	TLL1	weighted_mean	resistance	PMID: 30410077
C_ECM	COL3A1	weighted_mean	resistance	PMID: 30410077
C_ECM	SULF1	weighted_mean	resistance	PMID: 30410077
C_ECM	POSTN	weighted_mean	resistance	PMID: 30410077
C_ECM	FN1	weighted_mean	resistance	PMID: 30410077
C_ECM	LAMC3	weighted_mean	resistance	PMID: 30410077
C_ECM	MFAP5	weighted_mean	resistance	PMID: 30410077
CD8_Jiang	CD8A	GSVA	sensitive	PMID: 30127393
CD8_Jiang	CD8B	GSVA	sensitive	PMID: 30127393
CD8_Jiang	GZMA	GSVA	sensitive	PMID: 30127393
CD8_Jiang	GZMB	GSVA	sensitive	PMID: 30127393
CD8_Jiang	PRF1	GSVA	sensitive	PMID: 30127393
CD8_Jiang	CD3D	GSVA	sensitive	PMID: 30127393
CD8_Jiang	CD3E	GSVA	sensitive	PMID: 30127393
CD8_Jiang	CD3G	GSVA	sensitive	PMID: 30127393
CD8_SF	IL7R	GSVA	sensitive	PMID: 30388456
CD8_SF	GPR183	GSVA	sensitive	PMID: 30388456
CD8_SF	LMNA	GSVA	sensitive	PMID: 30388456
CD8_SF	NR4A3	GSVA	sensitive	PMID: 30388456
CD8_SF	TCF7	GSVA	sensitive	PMID: 30388456
CD8_SF	MGAT4A	GSVA	sensitive	PMID: 30388456
CD8_SF	CD55	GSVA	sensitive	PMID: 30388456
CD8_SF	AIM1	GSVA	sensitive	PMID: 30388456
CD8_SF	PER1	GSVA	sensitive	PMID: 30388456
CD8_SF	FOSL2	GSVA	sensitive	PMID: 30388456
CD8_SF	EGR1	GSVA	sensitive	PMID: 30388456
CD8_SF	TSPYL2	GSVA	sensitive	PMID: 30388456
CD8_SF	YPEL5	GSVA	sensitive	PMID: 30388456
CD8_SF	CSRNP1	GSVA	sensitive	PMID: 30388456
CD8_SF	REL	GSVA	sensitive	PMID: 30388456
CD8_SF	SKIL	GSVA	sensitive	PMID: 30388456
CD8_SF	PIK3R1	GSVA	sensitive	PMID: 30388456
CD8_SF	FOXP1	GSVA	sensitive	PMID: 30388456
CD8_SF	RGCC	GSVA	sensitive	PMID: 30388456
CD8_SF	PFKFB3	GSVA	sensitive	PMID: 30388456
CD8_SF	MYADM	GSVA	sensitive	PMID: 30388456
CD8_SF	ZFP36L2	GSVA	sensitive	PMID: 30388456
CD8_SF	USP36	GSVA	sensitive	PMID: 30388456
CD8_SF	TC2N	GSVA	sensitive	PMID: 30388456
CD8_SF	FAM177A1	GSVA	sensitive	PMID: 30388456
CD8_SF	BTG2	GSVA	sensitive	PMID: 30388456
CD8_SF	TSC22D2	GSVA	sensitive	PMID: 30388456
CD8_SF	FAM65B	GSVA	sensitive	PMID: 30388456
CD8_SF	STAT4	GSVA	sensitive	PMID: 30388456
CD8_SF	RGPD5	GSVA	sensitive	PMID: 30388456
CD8_SF	NEU1	GSVA	sensitive	PMID: 30388456
CD8_SF	IFRD1	GSVA	sensitive	PMID: 30388456
CD8_SF	PDE4B	GSVA	sensitive	PMID: 30388456
CD8_SF	NR4A1	GSVA	sensitive	PMID: 30388456
COX_IS	VEGFA	specific	resistance	PMID: 33220234
COX_IS	CCL2	specific	resistance	PMID: 33220234
COX_IS	CXCL8	specific	resistance	PMID: 33220234
COX_IS	CXCL1	specific	resistance	PMID: 33220234
COX_IS	CXCL2	specific	resistance	PMID: 33220234
COX_IS	CSF3	specific	resistance	PMID: 33220234
COX_IS	IL6	specific	resistance	PMID: 33220234
COX_IS	IL1B	specific	resistance	PMID: 33220234
COX_IS	IL1A	specific	resistance	PMID: 33220234
COX_IS	CCL5	specific	resistance	PMID: 33220234
COX_IS	CXCL9	specific	resistance	PMID: 33220234
COX_IS	CXCL10	specific	resistance	PMID: 33220234
COX_IS	CXCL11	specific	resistance	PMID: 33220234
COX_IS	IL12A	specific	resistance	PMID: 33220234
COX_IS	IL12B	specific	resistance	PMID: 33220234
COX_IS	IFNG	specific	resistance	PMID: 33220234
COX_IS	CD8A	specific	resistance	PMID: 33220234
COX_IS	CD8B	specific	resistance	PMID: 33220234
COX_IS	GZMA	specific	resistance	PMID: 33220234
COX_IS	GZMB	specific	resistance	PMID: 33220234
COX_IS	EOMES	specific	resistance	PMID: 33220234
COX_IS	PRF1	specific	resistance	PMID: 33220234
COX_IS	STAT1	specific	resistance	PMID: 33220234
COX_IS	TBX21	specific	resistance	PMID: 33220234
CRMA	CRMA	GSVA	resistance	PMID: 29656892
CRMA	MAGEA2	GSVA	resistance	PMID: 29656892
CRMA	MAGEA3	GSVA	resistance	PMID: 29656892
CRMA	MAGEA6	GSVA	resistance	PMID: 29656892
CRMA	MAGEA12	GSVA	resistance	PMID: 29656892
CRMA	CSAG1	GSVA	resistance	PMID: 29656892
CRMA	CSAG2	GSVA	resistance	PMID: 29656892
CRMA	CSAG3	GSVA	resistance	PMID: 29656892
CRMA	MAGEA2B	GSVA	resistance	PMID: 29656892
CYT	GZMA	GSVA	sensitive	PMID: 25594174
CYT	PRF1	GSVA	sensitive	PMID: 25594174
EMT_Thompson	CDH1	weighted_mean	resistance	PMID: 31683225
EMT_Thompson	CDH3	weighted_mean	resistance	PMID: 31683225
EMT_Thompson	CLDN4	weighted_mean	resistance	PMID: 31683225
EMT_Thompson	EPCAM	weighted_mean	resistance	PMID: 31683225
EMT_Thompson	ST14	weighted_mean	resistance	PMID: 31683225
EMT_Thompson	MAL2	weighted_mean	resistance	PMID: 31683225
EMT_Thompson	VIM	weighted_mean	resistance	PMID: 31683225
EMT_Thompson	SNAI2	weighted_mean	resistance	PMID: 31683225
EMT_Thompson	ZEB2	weighted_mean	resistance	PMID: 31683225
EMT_Thompson	FN1	weighted_mean	resistance	PMID: 31683225
EMT_Thompson	MMP2	weighted_mean	resistance	PMID: 31683225
EMT_Thompson	AGER	weighted_mean	resistance	PMID: 31683225
Inflammatory_Thomson	CCL5	weighted_mean	sensitive	PMID: 31683225
Inflammatory_Thomson	CCR5	weighted_mean	sensitive	PMID: 31683225
Inflammatory_Thomson	CD274	weighted_mean	sensitive	PMID: 31683225
Inflammatory_Thomson	CD3D	weighted_mean	sensitive	PMID: 31683225
Inflammatory_Thomson	CD3E	weighted_mean	sensitive	PMID: 31683225
Inflammatory_Thomson	CD8A	weighted_mean	sensitive	PMID: 31683225
Inflammatory_Thomson	CIITA	weighted_mean	sensitive	PMID: 31683225
Inflammatory_Thomson	CTLA4	weighted_mean	sensitive	PMID: 31683225
Inflammatory_Thomson	CXCL10	weighted_mean	sensitive	PMID: 31683225
Inflammatory_Thomson	CXCL11	weighted_mean	sensitive	PMID: 31683225
Inflammatory_Thomson	CXCL13	weighted_mean	sensitive	PMID: 31683225
Inflammatory_Thomson	CXCL9	weighted_mean	sensitive	PMID: 31683225
Inflammatory_Thomson	GZMA	weighted_mean	sensitive	PMID: 31683225
Inflammatory_Thomson	GZMB	weighted_mean	sensitive	PMID: 31683225
Inflammatory_Thomson	HLA-DRA	weighted_mean	sensitive	PMID: 31683225
Inflammatory_Thomson	HLA-DRB1	weighted_mean	sensitive	PMID: 31683225
Inflammatory_Thomson	HLA-E	weighted_mean	sensitive	PMID: 31683225
Inflammatory_Thomson	IDO1	weighted_mean	sensitive	PMID: 31683225
Inflammatory_Thomson	IL2RG	weighted_mean	sensitive	PMID: 31683225
Inflammatory_Thomson	ITGAL	weighted_mean	sensitive	PMID: 31683225
Inflammatory_Thomson	LAG3	weighted_mean	sensitive	PMID: 31683225
Inflammatory_Thomson	NKG7	weighted_mean	sensitive	PMID: 31683225
Inflammatory_Thomson	PDCD1	weighted_mean	sensitive	PMID: 31683225
Inflammatory_Thomson	PRF1	weighted_mean	sensitive	PMID: 31683225
Inflammatory_Thomson	PTPRC	weighted_mean	sensitive	PMID: 31683225
Inflammatory_Thomson	STAT1	weighted_mean	sensitive	PMID: 31683225
Inflammatory_Thomson	TAGAP	weighted_mean	sensitive	PMID: 31683225
IFNG	IDO1	GSVA	sensitive	PMID: 28650338
IFNG	CXCL10	GSVA	sensitive	PMID: 28650338
IFNG	CXCL9	GSVA	sensitive	PMID: 28650338
IFNG	HLA-DRA	GSVA	sensitive	PMID: 28650338
IFNG	STAT1	GSVA	sensitive	PMID: 28650338
IFNG	IFNG	GSVA	sensitive	PMID: 28650338
ImmuneCells	TREM2	GSVA	sensitive	PMID: 33033253
ImmuneCells	SPP1	GSVA	sensitive	PMID: 33033253
ImmuneCells	RNASE1	GSVA	sensitive	PMID: 33033253
ImmuneCells	MT1G	GSVA	sensitive	PMID: 33033253
ImmuneCells	SEPP1	GSVA	sensitive	PMID: 33033253
ImmuneCells	FOLR2	GSVA	sensitive	PMID: 33033253
ImmuneCells	NUPR1	GSVA	sensitive	PMID: 33033253
ImmuneCells	KLHDC8B	GSVA	sensitive	PMID: 33033253
ImmuneCells	CCL18	GSVA	sensitive	PMID: 33033253
ImmuneCells	MMP12	GSVA	sensitive	PMID: 33033253
ImmuneCells	APOC2	GSVA	sensitive	PMID: 33033253
ImmuneCells	C3	GSVA	sensitive	PMID: 33033253
ImmuneCells	C1QA	GSVA	sensitive	PMID: 33033253
ImmuneCells	C1QB	GSVA	sensitive	PMID: 33033253
ImmuneCells	C1QC	GSVA	sensitive	PMID: 33033253
ImmuneCells	C2	GSVA	sensitive	PMID: 33033253
ImmuneCells	MMP14	GSVA	sensitive	PMID: 33033253
ImmuneCells	CD276	GSVA	sensitive	PMID: 33033253
ImmuneCells	FN1	GSVA	sensitive	PMID: 33033253
ImmuneCells	MRC1	GSVA	sensitive	PMID: 33033253
ImmuneCells	CCL13	GSVA	sensitive	PMID: 33033253
ImmuneCells	LYVE1	GSVA	sensitive	PMID: 33033253
ImmuneCells	PDCD1LG2	GSVA	sensitive	PMID: 33033253
ImmuneCells	MMP9	GSVA	sensitive	PMID: 33033253
ImmuneCells	TGFB2	GSVA	sensitive	PMID: 33033253
ImmuneCells	ARG2	GSVA	sensitive	PMID: 33033253
ImmuneCells	CYTL1	GSVA	sensitive	PMID: 33033253
ImmuneCells	CLDN7	GSVA	sensitive	PMID: 33033253
ImmuneCells	TMEM171	GSVA	sensitive	PMID: 33033253
ImmuneCells	PRUNE2	GSVA	sensitive	PMID: 33033253
ImmuneCells	ITGA3	GSVA	sensitive	PMID: 33033253
ImmuneCells	STC1	GSVA	sensitive	PMID: 33033253
ImmuneCells	LY86-AS1	GSVA	sensitive	PMID: 33033253
ImmuneCells	TM4SF19	GSVA	sensitive	PMID: 33033253
ImmuneCells	ALDH1L2	GSVA	sensitive	PMID: 33033253
ImmuneCells	TRAF3IP2	GSVA	sensitive	PMID: 33033253
ImmuneCells	MAP2K5	GSVA	sensitive	PMID: 33033253
ImmuneCells	ZNF219	GSVA	sensitive	PMID: 33033253
ImmuneCells	TSHZ3	GSVA	sensitive	PMID: 33033253
ImmuneCells	STC2	GSVA	sensitive	PMID: 33033253
ImmuneCells	ADAM21	GSVA	sensitive	PMID: 33033253
ImmuneCells	APBB2	GSVA	sensitive	PMID: 33033253
ImmuneCells	ARSF	GSVA	sensitive	PMID: 33033253
ImmuneCells	ASAH2	GSVA	sensitive	PMID: 33033253
ImmuneCells	ASPM	GSVA	sensitive	PMID: 33033253
ImmuneCells	BIRC5	GSVA	sensitive	PMID: 33033253
ImmuneCells	C6orf223	GSVA	sensitive	PMID: 33033253
ImmuneCells	CACNG1	GSVA	sensitive	PMID: 33033253
ImmuneCells	CD177	GSVA	sensitive	PMID: 33033253
ImmuneCells	CD244	GSVA	sensitive	PMID: 33033253
ImmuneCells	CDCA5	GSVA	sensitive	PMID: 33033253
ImmuneCells	CDH1	GSVA	sensitive	PMID: 33033253
ImmuneCells	CEACAM6	GSVA	sensitive	PMID: 33033253
ImmuneCells	CILP2	GSVA	sensitive	PMID: 33033253
ImmuneCells	CLNK	GSVA	sensitive	PMID: 33033253
ImmuneCells	CORO7	GSVA	sensitive	PMID: 33033253
ImmuneCells	CR2	GSVA	sensitive	PMID: 33033253
ImmuneCells	CRTAM	GSVA	sensitive	PMID: 33033253
ImmuneCells	DHRS9	GSVA	sensitive	PMID: 33033253
ImmuneCells	DLK1	GSVA	sensitive	PMID: 33033253
ImmuneCells	DUSP13	GSVA	sensitive	PMID: 33033253
ImmuneCells	EIF4A2	GSVA	sensitive	PMID: 33033253
ImmuneCells	ENTHD1	GSVA	sensitive	PMID: 33033253
ImmuneCells	FBLN1	GSVA	sensitive	PMID: 33033253
ImmuneCells	FBLN2	GSVA	sensitive	PMID: 33033253
ImmuneCells	FMOD	GSVA	sensitive	PMID: 33033253
ImmuneCells	FOXI1	GSVA	sensitive	PMID: 33033253
ImmuneCells	GBP1P1	GSVA	sensitive	PMID: 33033253
ImmuneCells	GDF1	GSVA	sensitive	PMID: 33033253
ImmuneCells	GIMAP4	GSVA	sensitive	PMID: 33033253
ImmuneCells	GPR31	GSVA	sensitive	PMID: 33033253
ImmuneCells	GRIA1	GSVA	sensitive	PMID: 33033253
ImmuneCells	GRM7	GSVA	sensitive	PMID: 33033253
ImmuneCells	JMJD7	GSVA	sensitive	PMID: 33033253
ImmuneCells	KIR2DL4	GSVA	sensitive	PMID: 33033253
ImmuneCells	KIRREL2	GSVA	sensitive	PMID: 33033253
ImmuneCells	KRT4	GSVA	sensitive	PMID: 33033253
ImmuneCells	LALBA	GSVA	sensitive	PMID: 33033253
ImmuneCells	LEF1	GSVA	sensitive	PMID: 33033253
ImmuneCells	LINC00243	GSVA	sensitive	PMID: 33033253
ImmuneCells	LYSMD2	GSVA	sensitive	PMID: 33033253
ImmuneCells	MAEL	GSVA	sensitive	PMID: 33033253
ImmuneCells	MATN3	GSVA	sensitive	PMID: 33033253
ImmuneCells	MFAP2	GSVA	sensitive	PMID: 33033253
ImmuneCells	MKI67	GSVA	sensitive	PMID: 33033253
ImmuneCells	MUSK	GSVA	sensitive	PMID: 33033253
ImmuneCells	MXRA8	GSVA	sensitive	PMID: 33033253
ImmuneCells	MYL1	GSVA	sensitive	PMID: 33033253
ImmuneCells	MYO1G	GSVA	sensitive	PMID: 33033253
ImmuneCells	NACA2	GSVA	sensitive	PMID: 33033253
ImmuneCells	NACA3P	GSVA	sensitive	PMID: 33033253
ImmuneCells	NUDT10	GSVA	sensitive	PMID: 33033253
ImmuneCells	OTOF	GSVA	sensitive	PMID: 33033253
ImmuneCells	PCLAF	GSVA	sensitive	PMID: 33033253
ImmuneCells	PKDCC	GSVA	sensitive	PMID: 33033253
ImmuneCells	PLA2G2D	GSVA	sensitive	PMID: 33033253
ImmuneCells	PPA2	GSVA	sensitive	PMID: 33033253
ImmuneCells	PPP4R3C	GSVA	sensitive	PMID: 33033253
ImmuneCells	PRPH	GSVA	sensitive	PMID: 33033253
ImmuneCells	RASL12	GSVA	sensitive	PMID: 33033253
ImmuneCells	RIMS2	GSVA	sensitive	PMID: 33033253
ImmuneCells	ROR1	GSVA	sensitive	PMID: 33033253
ImmuneCells	RPL36AP41	GSVA	sensitive	PMID: 33033253
ImmuneCells	RRM2	GSVA	sensitive	PMID: 33033253
ImmuneCells	SCGB2A2	GSVA	sensitive	PMID: 33033253
ImmuneCells	SELENOP	GSVA	sensitive	PMID: 33033253
ImmuneCells	SH2D2A	GSVA	sensitive	PMID: 33033253
ImmuneCells	SHC3	GSVA	sensitive	PMID: 33033253
ImmuneCells	SLC16A3	GSVA	sensitive	PMID: 33033253
ImmuneCells	SPATA13	GSVA	sensitive	PMID: 33033253
ImmuneCells	SPC24	GSVA	sensitive	PMID: 33033253
ImmuneCells	STOML3	GSVA	sensitive	PMID: 33033253
ImmuneCells	SYT6	GSVA	sensitive	PMID: 33033253
ImmuneCells	TDRD15	GSVA	sensitive	PMID: 33033253
ImmuneCells	TEAD2	GSVA	sensitive	PMID: 33033253
ImmuneCells	TK1	GSVA	sensitive	PMID: 33033253
ImmuneCells	TRPC4	GSVA	sensitive	PMID: 33033253
ImmuneCells	TUBA8	GSVA	sensitive	PMID: 33033253
ImmuneCells	TYMS	GSVA	sensitive	PMID: 33033253
ImmuneCells	UBE2C	GSVA	sensitive	PMID: 33033253
ImmuneCells	UNC80	GSVA	sensitive	PMID: 33033253
ImmuneCells	ZNF462	GSVA	sensitive	PMID: 33033253
ImmuneCells	ZNF610	GSVA	sensitive	PMID: 33033253
ImmuneCells	ZNF880	GSVA	sensitive	PMID: 33033253
IMPRES	ADORA2A	weighted_mean	sensitive	PMID: 30127394
IMPRES	BTLA	weighted_mean	sensitive	PMID: 30127394
IMPRES	VSIR	weighted_mean	sensitive	PMID: 30127394
IMPRES	CD200	weighted_mean	sensitive	PMID: 30127394
IMPRES	CD200R1	weighted_mean	sensitive	PMID: 30127394
IMPRES	TNFRSF12A	weighted_mean	sensitive	PMID: 30127394
IMPRES	CD27	weighted_mean	sensitive	PMID: 30127394
IMPRES	CD274	weighted_mean	sensitive	PMID: 30127394
IMPRES	CD276	weighted_mean	sensitive	PMID: 30127394
IMPRES	CD28	weighted_mean	sensitive	PMID: 30127394
IMPRES	CD40	weighted_mean	sensitive	PMID: 30127394
IMPRES	CD40LG	weighted_mean	sensitive	PMID: 30127394
IMPRES	CD70	weighted_mean	sensitive	PMID: 30127394
IMPRES	CD80	weighted_mean	sensitive	PMID: 30127394
IMPRES	CD86	weighted_mean	sensitive	PMID: 30127394
IMPRES	CEACAM1	weighted_mean	sensitive	PMID: 30127394
IMPRES	CTLA4	weighted_mean	sensitive	PMID: 30127394
IMPRES	TNFRSF25	weighted_mean	sensitive	PMID: 30127394
IMPRES	LGALS3	weighted_mean	sensitive	PMID: 30127394
IMPRES	HAVCR1	weighted_mean	sensitive	PMID: 30127394
IMPRES	HAVCR2	weighted_mean	sensitive	PMID: 30127394
IMPRES	ICOS	weighted_mean	sensitive	PMID: 30127394
IMPRES	ICOSLG	weighted_mean	sensitive	PMID: 30127394
IMPRES	IDO1	weighted_mean	sensitive	PMID: 30127394
IMPRES	IL2RB	weighted_mean	sensitive	PMID: 30127394
IMPRES	KIR3DL1	weighted_mean	sensitive	PMID: 30127394
IMPRES	LAG3	weighted_mean	sensitive	PMID: 30127394
IMPRES	LAIR1	weighted_mean	sensitive	PMID: 30127394
IMPRES	PDCD1	weighted_mean	sensitive	PMID: 30127394
IMPRES	PDCD1LG2	weighted_mean	sensitive	PMID: 30127394
IMPRES	PVR	weighted_mean	sensitive	PMID: 30127394
IMPRES	PVRL2	weighted_mean	sensitive	PMID: 30127394
IMPRES	SLAMF1	weighted_mean	sensitive	PMID: 30127394
IMPRES	TIGIT	weighted_mean	sensitive	PMID: 30127394
IMPRES	HAVCR2	weighted_mean	sensitive	PMID: 30127394
IMPRES	TNFRSF14	weighted_mean	sensitive	PMID: 30127394
IMPRES	TNFRSF18	weighted_mean	sensitive	PMID: 30127394
IMPRES	TNFRSF4	weighted_mean	sensitive	PMID: 30127394
IMPRES	TNFRSF9	weighted_mean	sensitive	PMID: 30127394
IMPRES	TNFSF14	weighted_mean	sensitive	PMID: 30127394
IMPRES	TNFSF18	weighted_mean	sensitive	PMID: 30127394
IMPRES	TNFSF4	weighted_mean	sensitive	PMID: 30127394
IMPRES	TNFSF9	weighted_mean	sensitive	PMID: 30127394
IMPRES	VTCN1	weighted_mean	sensitive	PMID: 30127394
IPRES	ANGPT2	specific	resistance	PMID: 31683225
IPRES	AXL	specific	resistance	PMID: 31683225
IPRES	CCL13	specific	resistance	PMID: 31683225
IPRES	CCL2	specific	resistance	PMID: 31683225
IPRES	CCL7	specific	resistance	PMID: 31683225
IPRES	CDH1	specific	resistance	PMID: 31683225
IPRES	FAP	specific	resistance	PMID: 31683225
IPRES	FLT1	specific	resistance	PMID: 31683225
IPRES	IL10	specific	resistance	PMID: 31683225
IPRES	LOXL2	specific	resistance	PMID: 31683225
IPRES	RORS	specific	resistance	PMID: 31683225
IPRES	TAGLN	specific	resistance	PMID: 31683225
IPRES	TWIST2	specific	resistance	PMID: 31683225
IPRES	VEGFA	specific	resistance	PMID: 31683225
IPRES	VEGFC	specific	resistance	PMID: 31683225
IPRES	WNT5A	specific	resistance	PMID: 31683225
IPS	B2M	specific	sensitive	PMID: 28052254
IPS	TAP1	specific	sensitive	PMID: 28052254
IPS	TAP2	specific	sensitive	PMID: 28052254
IPS	TAPBP	specific	sensitive	PMID: 28052254
IPS	HLA-A	specific	sensitive	PMID: 28052254
IPS	HLA-B	specific	sensitive	PMID: 28052254
IPS	HLA-C	specific	sensitive	PMID: 28052254
IPS	HLA-DPA1	specific	sensitive	PMID: 28052254
IPS	HLA-DPB1	specific	sensitive	PMID: 28052254
IPS	HLA-DQA1	specific	sensitive	PMID: 28052254
IPS	HLA-DQA2	specific	sensitive	PMID: 28052254
IPS	HLA-DQB1	specific	sensitive	PMID: 28052254
IPS	HLA-DRA	specific	sensitive	PMID: 28052254
IPS	HLA-DRB1	specific	sensitive	PMID: 28052254
IPS	HLA-E	specific	sensitive	PMID: 28052254
IPS	HLA-F	specific	sensitive	PMID: 28052254
IPS	HLA-G	specific	sensitive	PMID: 28052254
IPS	HLA-DMA	specific	sensitive	PMID: 28052254
IPS	HLA-DMB	specific	sensitive	PMID: 28052254
IPS	HLA-DOA	specific	sensitive	PMID: 28052254
IPS	HLA-DOB	specific	sensitive	PMID: 28052254
IPS	CTLA4	specific	sensitive	PMID: 28052254
IPS	PDCD1	specific	sensitive	PMID: 28052254
IPS	LAG3	specific	sensitive	PMID: 28052254
IPS	BTLA	specific	sensitive	PMID: 28052254
IPS	CD160	specific	sensitive	PMID: 28052254
IPS	IDO1	specific	sensitive	PMID: 28052254
IPS	IL10	specific	sensitive	PMID: 28052254
IPS	IL10RB	specific	sensitive	PMID: 28052254
IPS	TGFB1	specific	sensitive	PMID: 28052254
IPS	TGFBR1	specific	sensitive	PMID: 28052254
IPS	VTCN1	specific	sensitive	PMID: 28052254
IPS	CD244	specific	sensitive	PMID: 28052254
IPS	LGALS9	specific	sensitive	PMID: 28052254
IPS	HAVCR2	specific	sensitive	PMID: 28052254
IPS	ADORA2A	specific	sensitive	PMID: 28052254
IPS	TIGIT	specific	sensitive	PMID: 28052254
IPS	CSF1R	specific	sensitive	PMID: 28052254
IPS	KIR2DL1	specific	sensitive	PMID: 28052254
IPS	KIR2DL2	specific	sensitive	PMID: 28052254
IPS	KIR2DL3	specific	sensitive	PMID: 28052254
IPS	KDR	specific	sensitive	PMID: 28052254
IPS	CD96	specific	sensitive	PMID: 28052254
IPS	PVRL2	specific	sensitive	PMID: 28052254
IPS	MICA	specific	sensitive	PMID: 28052254
IPS	MICB	specific	sensitive	PMID: 28052254
IPS	CD27	specific	sensitive	PMID: 28052254
IPS	CD274	specific	sensitive	PMID: 28052254
IPS	CD28	specific	sensitive	PMID: 28052254
IPS	CD40	specific	sensitive	PMID: 28052254
IPS	CD40LG	specific	sensitive	PMID: 28052254
IPS	CD70	specific	sensitive	PMID: 28052254
IPS	CD80	specific	sensitive	PMID: 28052254
IPS	CD86	specific	sensitive	PMID: 28052254
IPS	ICOS	specific	sensitive	PMID: 28052254
IPS	ICOSLG	specific	sensitive	PMID: 28052254
IPS	IL6	specific	sensitive	PMID: 28052254
IPS	IL6R	specific	sensitive	PMID: 28052254
IPS	PDCD1LG2	specific	sensitive	PMID: 28052254
IPS	TMEM173	specific	sensitive	PMID: 28052254
IPS	TNFRSF13B	specific	sensitive	PMID: 28052254
IPS	TNFRSF13C	specific	sensitive	PMID: 28052254
IPS	TNFRSF14	specific	sensitive	PMID: 28052254
IPS	TNFRSF17	specific	sensitive	PMID: 28052254
IPS	TNFRSF18	specific	sensitive	PMID: 28052254
IPS	TNFRSF4	specific	sensitive	PMID: 28052254
IPS	TNFRSF9	specific	sensitive	PMID: 28052254
IPS	TNFSF13	specific	sensitive	PMID: 28052254
IPS	TNFSF13B	specific	sensitive	PMID: 28052254
IPS	TNFSF18	specific	sensitive	PMID: 28052254
IPS	TNFSF4	specific	sensitive	PMID: 28052254
IPS	TNFSF9	specific	sensitive	PMID: 28052254
IPS	TNFSF15	specific	sensitive	PMID: 28052254
IPS	TNFRSF25	specific	sensitive	PMID: 28052254
IPS	HHLA2	specific	sensitive	PMID: 28052254
IPS	TMIGD2	specific	sensitive	PMID: 28052254
IPS	C10orf54	specific	sensitive	PMID: 28052254
IPS	BTNL2	specific	sensitive	PMID: 28052254
IPS	CD276	specific	sensitive	PMID: 28052254
IPS	CD48	specific	sensitive	PMID: 28052254
IPS	TNFSF14	specific	sensitive	PMID: 28052254
IPS	TNFRSF8	specific	sensitive	PMID: 28052254
IPS	CD70	specific	sensitive	PMID: 28052254
IPS	PVR	specific	sensitive	PMID: 28052254
IPS	LTA	specific	sensitive	PMID: 28052254
IPS	MICA	specific	sensitive	PMID: 28052254
IPS	MICB	specific	sensitive	PMID: 28052254
IPS	IL2RA	specific	sensitive	PMID: 28052254
IPS	ENTPD1	specific	sensitive	PMID: 28052254
IPS	NT5E	specific	sensitive	PMID: 28052254
IPS	CXCR4	specific	sensitive	PMID: 28052254
IPS	CXCL12	specific	sensitive	PMID: 28052254
IPS	KLRK1	specific	sensitive	PMID: 28052254
IPS	KLRC1	specific	sensitive	PMID: 28052254
IPS	RAET1E	specific	sensitive	PMID: 28052254
IPS	ULBP1	specific	sensitive	PMID: 28052254
IRG_Ayers	CD3D	GSVA	sensitive	PMID: 28650338
IRG_Ayers	IDO1	GSVA	sensitive	PMID: 28650338
IRG_Ayers	CIITA	GSVA	sensitive	PMID: 28650338
IRG_Ayers	CD3E	GSVA	sensitive	PMID: 28650338
IRG_Ayers	CCL5	GSVA	sensitive	PMID: 28650338
IRG_Ayers	GZMK	GSVA	sensitive	PMID: 28650338
IRG_Ayers	CD274	GSVA	sensitive	PMID: 28650338
IRG_Ayers	HLA-DRA	GSVA	sensitive	PMID: 28650338
IRG_Ayers	CXCL13	GSVA	sensitive	PMID: 28650338
IRG_Ayers	IL2RG	GSVA	sensitive	PMID: 28650338
IRG_Ayers	NKG7	GSVA	sensitive	PMID: 28650338
IRG_Ayers	HLA-E	GSVA	sensitive	PMID: 28650338
IRG_Ayers	CXCR6	GSVA	sensitive	PMID: 28650338
IRG_Ayers	LAG3	GSVA	sensitive	PMID: 28650338
IRG_Ayers	TAGAP	GSVA	sensitive	PMID: 28650338
IRG_Ayers	CXCL10	GSVA	sensitive	PMID: 28650338
IRG_Ayers	STAT1	GSVA	sensitive	PMID: 28650338
IRG_Ayers	GZMB	GSVA	sensitive	PMID: 28650338
LRRC15_CAF	MMP11	GSVA	resistance	PMID: 31699795
LRRC15_CAF	COL11A1	GSVA	resistance	PMID: 31699795
LRRC15_CAF	C1QTNF3	GSVA	resistance	PMID: 31699795
LRRC15_CAF	CTHRC1	GSVA	resistance	PMID: 31699795
LRRC15_CAF	COL12A1	GSVA	resistance	PMID: 31699795
LRRC15_CAF	COL10A1	GSVA	resistance	PMID: 31699795
LRRC15_CAF	COL5A2	GSVA	resistance	PMID: 31699795
LRRC15_CAF	THBS2	GSVA	resistance	PMID: 31699795
LRRC15_CAF	AEBP1	GSVA	resistance	PMID: 31699795
LRRC15_CAF	LRRC15	GSVA	resistance	PMID: 31699795
LRRC15_CAF	ITGA11	GSVA	resistance	PMID: 31699795
Myeloid_DC	CD1A	GSVA	resistance	PMID: 31942075
Myeloid_DC	CD1B	GSVA	resistance	PMID: 31942075
Myeloid_DC	CD1E	GSVA	resistance	PMID: 31942075
Myeloid_DC	CLEC10A	GSVA	resistance	PMID: 31942075
Myeloid_DC	CLIC2	GSVA	resistance	PMID: 31942075
Myeloid_DC	WFDC21P	GSVA	resistance	PMID: 31942075
NonResponse_Ivy	LRR1	GSVA	resistance	PMID: 32907939
NonResponse_Ivy	RPS24	GSVA	resistance	PMID: 32907939
NonResponse_Ivy	MASTL	GSVA	resistance	PMID: 32907939
NonResponse_Ivy	DNAJC9	GSVA	resistance	PMID: 32907939
NonResponse_Ivy	MRPL42	GSVA	resistance	PMID: 32907939
NonResponse_Ivy	CDCA5	GSVA	resistance	PMID: 32907939
NonResponse_Ivy	C1orf135	GSVA	resistance	PMID: 32907939
NonResponse_Ivy	FAM83D	GSVA	resistance	PMID: 32907939
NonResponse_Ivy	MELK	GSVA	resistance	PMID: 32907939
NonResponse_Ivy	DLGAP5	GSVA	resistance	PMID: 32907939
NonResponse_Ivy	NOP16	GSVA	resistance	PMID: 32907939
NonResponse_Ivy	SNRPF	GSVA	resistance	PMID: 32907939
NonResponse_Ivy	THOC4	GSVA	resistance	PMID: 32907939
NonResponse_Ivy	RRM2	GSVA	resistance	PMID: 32907939
NonResponse_Ivy	CCDC99	GSVA	resistance	PMID: 32907939
NonResponse_Ivy	C13orf34	GSVA	resistance	PMID: 32907939
NonResponse_Ivy	UCK2	GSVA	resistance	PMID: 32907939
NonResponse_Ivy	ECE2	GSVA	resistance	PMID: 32907939
NonResponse_Ivy	CENPW	GSVA	resistance	PMID: 32907939
NonResponse_Ivy	CKS2	GSVA	resistance	PMID: 32907939
NonResponse_Ivy	MSH6	GSVA	resistance	PMID: 32907939
NonResponse_Ivy	MAD2L1	GSVA	resistance	PMID: 32907939
NonResponse_Ivy	C12orf48	GSVA	resistance	PMID: 32907939
NonResponse_Ivy	DONSON	GSVA	resistance	PMID: 32907939
NonResponse_Ivy	FOXM1	GSVA	resistance	PMID: 32907939
NonResponse_Ivy	KIF20A	GSVA	resistance	PMID: 32907939
NonResponse_Ivy	NDC80	GSVA	resistance	PMID: 32907939
NonResponse_Ivy	CDK1	GSVA	resistance	PMID: 32907939
NonResponse_Ivy	RPL8	GSVA	resistance	PMID: 32907939
NonResponse_Ivy	GPSM2	GSVA	resistance	PMID: 32907939
NonResponse_Ivy	SPC25	GSVA	resistance	PMID: 32907939
NonResponse_Ivy	GTPBP4	GSVA	resistance	PMID: 32907939
NonResponse_Ivy	FAM72D	GSVA	resistance	PMID: 32907939
NonResponse_Ivy	KIF11	GSVA	resistance	PMID: 32907939
NonResponse_Ivy	BRIX1	GSVA	resistance	PMID: 32907939
NonResponse_Ivy	POLE2	GSVA	resistance	PMID: 32907939
NonResponse_Ivy	BIRC5	GSVA	resistance	PMID: 32907939
NonResponse_Ivy	PDCD5	GSVA	resistance	PMID: 32907939
NonResponse_Ivy	C6orf129	GSVA	resistance	PMID: 32907939
NonResponse_Ivy	ATAD2	GSVA	resistance	PMID: 32907939
NonResponse_Ivy	KIF4A	GSVA	resistance	PMID: 32907939
NonResponse_Ivy	CTSL2	GSVA	resistance	PMID: 32907939
NonResponse_Ivy	NCAPG	GSVA	resistance	PMID: 32907939
NonResponse_Ivy	NUP205	GSVA	resistance	PMID: 32907939
NonResponse_Ivy	MCM7	GSVA	resistance	PMID: 32907939
NonResponse_Ivy	NUDT5	GSVA	resistance	PMID: 32907939
NonResponse_Ivy	KIF2C	GSVA	resistance	PMID: 32907939
NonResponse_Ivy	CDC20	GSVA	resistance	PMID: 32907939
NonResponse_Ivy	NUSAP1	GSVA	resistance	PMID: 32907939
NonResponse_Ivy	SNRPD1	GSVA	resistance	PMID: 32907939
NonResponse_Ivy	PTTG1	GSVA	resistance	PMID: 32907939
NonResponse_Ivy	MGC72080	GSVA	resistance	PMID: 32907939
NonResponse_Ivy	ZNF670	GSVA	resistance	PMID: 32907939
NonResponse_Ivy	EXO1	GSVA	resistance	PMID: 32907939
NonResponse_Ivy	RFC3	GSVA	resistance	PMID: 32907939
NonResponse_Ivy	NME1	GSVA	resistance	PMID: 32907939
NonResponse_Ivy	NCAPG2	GSVA	resistance	PMID: 32907939
NonResponse_Ivy	NEIL3	GSVA	resistance	PMID: 32907939
NonResponse_Ivy	RAD54L	GSVA	resistance	PMID: 32907939
NonResponse_Ivy	NUF2	GSVA	resistance	PMID: 32907939
NonResponse_Ivy	BUB1	GSVA	resistance	PMID: 32907939
NonResponse_Ivy	PRC1	GSVA	resistance	PMID: 32907939
NonResponse_Ivy	CDCA7	GSVA	resistance	PMID: 32907939
NonResponse_Ivy	RACGAP1	GSVA	resistance	PMID: 32907939
NonResponse_Ivy	NOP58	GSVA	resistance	PMID: 32907939
NonResponse_Ivy	CDC45	GSVA	resistance	PMID: 32907939
NonResponse_Ivy	C15orf23	GSVA	resistance	PMID: 32907939
NonResponse_Ivy	WDR12	GSVA	resistance	PMID: 32907939
NonResponse_Ivy	PRR11	GSVA	resistance	PMID: 32907939
NonResponse_Ivy	PSMG1	GSVA	resistance	PMID: 32907939
NonResponse_Ivy	BLM	GSVA	resistance	PMID: 32907939
NonResponse_Ivy	KIF18A	GSVA	resistance	PMID: 32907939
NonResponse_Ivy	CDC25A	GSVA	resistance	PMID: 32907939
NonResponse_Ivy	UBE2T	GSVA	resistance	PMID: 32907939
NonResponse_Ivy	GGH	GSVA	resistance	PMID: 32907939
NonResponse_Ivy	PKMYT1	GSVA	resistance	PMID: 32907939
NonResponse_Ivy	C11orf82	GSVA	resistance	PMID: 32907939
NonResponse_Ivy	PSMD14	GSVA	resistance	PMID: 32907939
NonResponse_Ivy	CENPA	GSVA	resistance	PMID: 32907939
NonResponse_Ivy	VRK1	GSVA	resistance	PMID: 32907939
NonResponse_Ivy	RPL6	GSVA	resistance	PMID: 32907939
NonResponse_Ivy	PRDX4	GSVA	resistance	PMID: 32907939
NonResponse_Ivy	SMC2	GSVA	resistance	PMID: 32907939
NonResponse_Ivy	RPL34	GSVA	resistance	PMID: 32907939
NonResponse_Ivy	CCNA2	GSVA	resistance	PMID: 32907939
NonResponse_Ivy	FANCD2	GSVA	resistance	PMID: 32907939
NonResponse_Ivy	RPS21	GSVA	resistance	PMID: 32907939
NonResponse_Ivy	MRPS17	GSVA	resistance	PMID: 32907939
NonResponse_Ivy	MRPL3	GSVA	resistance	PMID: 32907939
NonResponse_Ivy	H2AFZ	GSVA	resistance	PMID: 32907939
NonResponse_Ivy	UCHL5	GSVA	resistance	PMID: 32907939
NonResponse_Ivy	KIF14	GSVA	resistance	PMID: 32907939
NonResponse_Ivy	ENY2	GSVA	resistance	PMID: 32907939
NonResponse_Ivy	hNp95	GSVA	resistance	PMID: 32907939
NonResponse_Ivy	SNRPG	GSVA	resistance	PMID: 32907939
NonResponse_Ivy	PGAM5	GSVA	resistance	PMID: 32907939
NonResponse_Ivy	CDCA2	GSVA	resistance	PMID: 32907939
NonResponse_Ivy	ESPL1	GSVA	resistance	PMID: 32907939
NonResponse_Ivy	GINS3	GSVA	resistance	PMID: 32907939
NonResponse_Ivy	NME1-NME2	GSVA	resistance	PMID: 32907939
NonResponse_Ivy	PDSS1	GSVA	resistance	PMID: 32907939
NonResponse_Ivy	WDR43	GSVA	resistance	PMID: 32907939
NonResponse_Ivy	FANCI	GSVA	resistance	PMID: 32907939
NonResponse_Ivy	APOBEC3A	GSVA	resistance	PMID: 32907939
NonResponse_Ivy	HJURP	GSVA	resistance	PMID: 32907939
NonResponse_Ivy	RAD54B	GSVA	resistance	PMID: 32907939
NonResponse_Ivy	PLK4	GSVA	resistance	PMID: 32907939
NonResponse_Ivy	TIMM8A	GSVA	resistance	PMID: 32907939
NonResponse_Ivy	FEN1	GSVA	resistance	PMID: 32907939
NonResponse_Ivy	TMPO	GSVA	resistance	PMID: 32907939
NonResponse_Ivy	LOC146880	GSVA	resistance	PMID: 32907939
NonResponse_Ivy	PBK	GSVA	resistance	PMID: 32907939
NonResponse_Ivy	LMNB1	GSVA	resistance	PMID: 32907939
NonResponse_Ivy	FAM72A	GSVA	resistance	PMID: 32907939
NonResponse_Ivy	CDC25C	GSVA	resistance	PMID: 32907939
NonResponse_Ivy	STMN1	GSVA	resistance	PMID: 32907939
NonResponse_Ivy	SGOL2	GSVA	resistance	PMID: 32907939
NonResponse_Ivy	C3orf26	GSVA	resistance	PMID: 32907939
NonResponse_Ivy	RAD51	GSVA	resistance	PMID: 32907939
NonResponse_Ivy	ZWINT	GSVA	resistance	PMID: 32907939
NonResponse_Ivy	TUBA1C	GSVA	resistance	PMID: 32907939
NonResponse_Ivy	UQCRB	GSVA	resistance	PMID: 32907939
NonResponse_Ivy	POP1	GSVA	resistance	PMID: 32907939
NonResponse_Ivy	MND1	GSVA	resistance	PMID: 32907939
NonResponse_Ivy	DSCC1	GSVA	resistance	PMID: 32907939
NonResponse_Ivy	CENPN	GSVA	resistance	PMID: 32907939
NonResponse_Ivy	SNRPC	GSVA	resistance	PMID: 32907939
NonResponse_Ivy	CCNE1	GSVA	resistance	PMID: 32907939
NonResponse_Ivy	TOP2A	GSVA	resistance	PMID: 32907939
NonResponse_Ivy	FBXO5	GSVA	resistance	PMID: 32907939
NonResponse_Ivy	FANCB	GSVA	resistance	PMID: 32907939
NonResponse_Ivy	HMMR	GSVA	resistance	PMID: 32907939
NonResponse_Ivy	POLQ	GSVA	resistance	PMID: 32907939
NonResponse_Ivy	CENPL	GSVA	resistance	PMID: 32907939
NonResponse_Ivy	PPAT	GSVA	resistance	PMID: 32907939
NonResponse_Ivy	KIF23	GSVA	resistance	PMID: 32907939
NonResponse_Ivy	RAD51AP1	GSVA	resistance	PMID: 32907939
NonResponse_Ivy	RIPK2	GSVA	resistance	PMID: 32907939
NonResponse_Ivy	TIMELESS	GSVA	resistance	PMID: 32907939
NonResponse_Ivy	EZH2	GSVA	resistance	PMID: 32907939
NonResponse_Ivy	SPAG5	GSVA	resistance	PMID: 32907939
NonResponse_Ivy	TMEM48	GSVA	resistance	PMID: 32907939
NonResponse_Ivy	CKS1B	GSVA	resistance	PMID: 32907939
NonResponse_Ivy	MRPL13	GSVA	resistance	PMID: 32907939
NonResponse_Ivy	RNASEH2A	GSVA	resistance	PMID: 32907939
NonResponse_Ivy	KPNA2	GSVA	resistance	PMID: 32907939
NonResponse_Ivy	UBE2C	GSVA	resistance	PMID: 32907939
NonResponse_Ivy	TXN	GSVA	resistance	PMID: 32907939
NonResponse_Ivy	RFC2	GSVA	resistance	PMID: 32907939
NonResponse_Ivy	TACC3	GSVA	resistance	PMID: 32907939
NonResponse_Ivy	HN1	GSVA	resistance	PMID: 32907939
NonResponse_Ivy	CENPO	GSVA	resistance	PMID: 32907939
NonResponse_Ivy	CCNB1	GSVA	resistance	PMID: 32907939
NonResponse_Ivy	RANBP1	GSVA	resistance	PMID: 32907939
NonResponse_Ivy	UBE2S	GSVA	resistance	PMID: 32907939
NonResponse_Ivy	NEK2	GSVA	resistance	PMID: 32907939
NonResponse_Ivy	CCNE2	GSVA	resistance	PMID: 32907939
NonResponse_Ivy	MRPL15	GSVA	resistance	PMID: 32907939
NonResponse_Ivy	TROAP	GSVA	resistance	PMID: 32907939
NonResponse_Ivy	CENPF	GSVA	resistance	PMID: 32907939
NonResponse_Ivy	LRP8	GSVA	resistance	PMID: 32907939
NonResponse_Ivy	RPL29	GSVA	resistance	PMID: 32907939
NonResponse_Ivy	ORC6	GSVA	resistance	PMID: 32907939
NonResponse_Ivy	CDCA8	GSVA	resistance	PMID: 32907939
NonResponse_Ivy	UNG	GSVA	resistance	PMID: 32907939
NonResponse_Ivy	BYSL	GSVA	resistance	PMID: 32907939
NonResponse_Ivy	UBQLN1	GSVA	resistance	PMID: 32907939
NonResponse_Ivy	CDC7	GSVA	resistance	PMID: 32907939
NonResponse_Ivy	FAM91A1	GSVA	resistance	PMID: 32907939
NonResponse_Ivy	MTERFD1	GSVA	resistance	PMID: 32907939
NonResponse_Ivy	ERCC6L	GSVA	resistance	PMID: 32907939
NonResponse_Ivy	TCEB1	GSVA	resistance	PMID: 32907939
NonResponse_Ivy	SNRPA1	GSVA	resistance	PMID: 32907939
NonResponse_Ivy	KIFC1	GSVA	resistance	PMID: 32907939
NonResponse_Ivy	KIAA0101	GSVA	resistance	PMID: 32907939
NonResponse_Ivy	PLK1	GSVA	resistance	PMID: 32907939
NonResponse_Ivy	CSE1L	GSVA	resistance	PMID: 32907939
NonResponse_Ivy	ACTL6A	GSVA	resistance	PMID: 32907939
NonResponse_Ivy	CDKN3	GSVA	resistance	PMID: 32907939
NonResponse_Ivy	C15orf42	GSVA	resistance	PMID: 32907939
NonResponse_Ivy	CCT3	GSVA	resistance	PMID: 32907939
NonResponse_Ivy	TOMM5	GSVA	resistance	PMID: 32907939
NonResponse_Ivy	LYAR	GSVA	resistance	PMID: 32907939
NonResponse_Ivy	UBE2V2	GSVA	resistance	PMID: 32907939
NonResponse_Ivy	E2F2	GSVA	resistance	PMID: 32907939
NonResponse_Ivy	CCNB2	GSVA	resistance	PMID: 32907939
NonResponse_Ivy	KIF15	GSVA	resistance	PMID: 32907939
NonResponse_Ivy	AURKA	GSVA	resistance	PMID: 32907939
NonResponse_Ivy	PHF19	GSVA	resistance	PMID: 32907939
NonResponse_Ivy	DTL	GSVA	resistance	PMID: 32907939
NonResponse_Ivy	MCM6	GSVA	resistance	PMID: 32907939
NonResponse_Ivy	ILF2	GSVA	resistance	PMID: 32907939
NonResponse_Ivy	CENPK	GSVA	resistance	PMID: 32907939
NonResponse_Ivy	TRIP13	GSVA	resistance	PMID: 32907939
NonResponse_Ivy	GMPS	GSVA	resistance	PMID: 32907939
NonResponse_Ivy	FAM64A	GSVA	resistance	PMID: 32907939
NonResponse_Ivy	TTK	GSVA	resistance	PMID: 32907939
NonResponse_Ivy	NCBP2	GSVA	resistance	PMID: 32907939
NonResponse_Ivy	TYMS	GSVA	resistance	PMID: 32907939
NonResponse_Ivy	NOLC1	GSVA	resistance	PMID: 32907939
NonResponse_Ivy	PTTG3	GSVA	resistance	PMID: 32907939
NonResponse_Ivy	MCM4	GSVA	resistance	PMID: 32907939
NonResponse_Ivy	NUP155	GSVA	resistance	PMID: 32907939
NonResponse_Ivy	CENPM	GSVA	resistance	PMID: 32907939
NonResponse_Ivy	CDC123	GSVA	resistance	PMID: 32907939
NonResponse_Ivy	CENPE	GSVA	resistance	PMID: 32907939
NonResponse_Ivy	HDGF	GSVA	resistance	PMID: 32907939
NonResponse_Ivy	ASPM	GSVA	resistance	PMID: 32907939
NonResponse_Ivy	STIL	GSVA	resistance	PMID: 32907939
NonResponse_Ivy	CENPI	GSVA	resistance	PMID: 32907939
NonResponse_Ivy	KIAA1524	GSVA	resistance	PMID: 32907939
NonResponse_Ivy	TPX2	GSVA	resistance	PMID: 32907939
NonResponse_Ivy	MCM3	GSVA	resistance	PMID: 32907939
NonResponse_Ivy	CTPS	GSVA	resistance	PMID: 32907939
NonResponse_Ivy	CDCA3	GSVA	resistance	PMID: 32907939
NonResponse_Ivy	BOP1	GSVA	resistance	PMID: 32907939
NonResponse_Ivy	CKAP2L	GSVA	resistance	PMID: 32907939
NonResponse_Ivy	C16orf61	GSVA	resistance	PMID: 32907939
NonResponse_Ivy	HPRT1	GSVA	resistance	PMID: 32907939
NonResponse_Ivy	LIN9	GSVA	resistance	PMID: 32907939
NonResponse_Ivy	ANLN	GSVA	resistance	PMID: 32907939
NonResponse_Ivy	TUBA1B	GSVA	resistance	PMID: 32907939
NonResponse_Ivy	CBX2	GSVA	resistance	PMID: 32907939
NonResponse_Ivy	CHCHD3	GSVA	resistance	PMID: 32907939
NonResponse_Ivy	MTHFD2	GSVA	resistance	PMID: 32907939
NonResponse_Ivy	ORC1	GSVA	resistance	PMID: 32907939
NonResponse_Ivy	POC1A	GSVA	resistance	PMID: 32907939
NonResponse_Ivy	HSPA14	GSVA	resistance	PMID: 32907939
NonResponse_Ivy	DIAPH3	GSVA	resistance	PMID: 32907939
NonResponse_Ivy	SEH1L	GSVA	resistance	PMID: 32907939
NonResponse_Ivy	AURKB	GSVA	resistance	PMID: 32907939
NonResponse_Ivy	MTFR1	GSVA	resistance	PMID: 32907939
NonResponse_Ivy	MCM2	GSVA	resistance	PMID: 32907939
NonResponse_Ivy	XPOT	GSVA	resistance	PMID: 32907939
NonResponse_Ivy	PNP	GSVA	resistance	PMID: 32907939
NonResponse_Ivy	ECT2	GSVA	resistance	PMID: 32907939
NonResponse_Ivy	POLR2D	GSVA	resistance	PMID: 32907939
NonResponse_Ivy	PCNA	GSVA	resistance	PMID: 32907939
NonResponse_Ivy	TIPIN	GSVA	resistance	PMID: 32907939
NonResponse_Ivy	HSPD1	GSVA	resistance	PMID: 32907939
NonResponse_Ivy	CCDC138	GSVA	resistance	PMID: 32907939
NonResponse_Ivy	UQCRH	GSVA	resistance	PMID: 32907939
NonResponse_Ivy	DKC1	GSVA	resistance	PMID: 32907939
NonResponse_Ivy	OIP5	GSVA	resistance	PMID: 32907939
NonResponse_Ivy	SLMO2	GSVA	resistance	PMID: 32907939
NonResponse_Ivy	HELLS	GSVA	resistance	PMID: 32907939
NonResponse_Ivy	C20orf24	GSVA	resistance	PMID: 32907939
NonResponse_Ivy	SRPK1	GSVA	resistance	PMID: 32907939
NonResponse_Ivy	SGOL1	GSVA	resistance	PMID: 32907939
NonResponse_Ivy	CHEK1	GSVA	resistance	PMID: 32907939
NonResponse_Ivy	GABPB1	GSVA	resistance	PMID: 32907939
NonResponse_Ivy	PSMD12	GSVA	resistance	PMID: 32907939
NonResponse_Ivy	RFC4	GSVA	resistance	PMID: 32907939
NonResponse_Ivy	DHFR	GSVA	resistance	PMID: 32907939
NonResponse_Ivy	DEPDC1B	GSVA	resistance	PMID: 32907939
NonResponse_Ivy	CDK4	GSVA	resistance	PMID: 32907939
NonResponse_Ivy	CHEK2	GSVA	resistance	PMID: 32907939
NonResponse_Ivy	CEP55	GSVA	resistance	PMID: 32907939
NonResponse_Ivy	LMNB2	GSVA	resistance	PMID: 32907939
NonResponse_Ivy	MCM10	GSVA	resistance	PMID: 32907939
TGFB_Mariathasan	ACTA2	GSVA	resistance	PMID: 29443960
TGFB_Mariathasan	ACTG2	GSVA	resistance	PMID: 29443960
TGFB_Mariathasan	ADAM12	GSVA	resistance	PMID: 29443960
TGFB_Mariathasan	ADAM19	GSVA	resistance	PMID: 29443960
TGFB_Mariathasan	CNN1	GSVA	resistance	PMID: 29443960
TGFB_Mariathasan	COL4A1	GSVA	resistance	PMID: 29443960
TGFB_Mariathasan	CTGF	GSVA	resistance	PMID: 29443960
TGFB_Mariathasan	CTPS1	GSVA	resistance	PMID: 29443960
TGFB_Mariathasan	FAM101B	GSVA	resistance	PMID: 29443960
TGFB_Mariathasan	FSTL3	GSVA	resistance	PMID: 29443960
TGFB_Mariathasan	HSPB1	GSVA	resistance	PMID: 29443960
TGFB_Mariathasan	IGFBP3	GSVA	resistance	PMID: 29443960
TGFB_Mariathasan	PXDC1	GSVA	resistance	PMID: 29443960
TGFB_Mariathasan	SEMA7A	GSVA	resistance	PMID: 29443960
TGFB_Mariathasan	SH3PXD2A	GSVA	resistance	PMID: 29443960
TGFB_Mariathasan	TAGLN	GSVA	resistance	PMID: 29443960
TGFB_Mariathasan	TGFBI	GSVA	resistance	PMID: 29443960
TGFB_Mariathasan	TNS1	GSVA	resistance	PMID: 29443960
TGFB_Mariathasan	TPM1	GSVA	resistance	PMID: 29443960
KDM5A	KDM5A	GSVA	sensitive	PMID: 32908002
KDM5A	RIOK1	GSVA	sensitive	PMID: 32908002
KDM5A	MVB12B	GSVA	sensitive	PMID: 32908002
KDM5A	HMCN1	GSVA	sensitive	PMID: 32908002
KDM5A	FAM13C	GSVA	sensitive	PMID: 32908002
KDM5A	PDE1A	GSVA	sensitive	PMID: 32908002
KDM5A	IKZF3	GSVA	sensitive	PMID: 32908002
KDM5A	ANO3	GSVA	sensitive	PMID: 32908002
M1	CBLB	GSVA	sensitive	PMID: 31959763
M1	CCR7	GSVA	sensitive	PMID: 31959763
M1	CD27	GSVA	sensitive	PMID: 31959763
M1	CD48	GSVA	sensitive	PMID: 31959763
M1	FOXO1	GSVA	sensitive	PMID: 31959763
M1	FYB	GSVA	sensitive	PMID: 31959763
M1	HLA-B	GSVA	sensitive	PMID: 31959763
M1	HLA-G	GSVA	sensitive	PMID: 31959763
M1	IFIH1	GSVA	sensitive	PMID: 31959763
M1	IKZF4	GSVA	sensitive	PMID: 31959763
M1	LAMP3	GSVA	sensitive	PMID: 31959763
M1	NFKBIA	GSVA	sensitive	PMID: 31959763
M1	SAMHD1	GSVA	sensitive	PMID: 31959763
Macrophage	D68	GSVA	sensitive	PMID: 33520406
Macrophage	CD84	GSVA	sensitive	PMID: 33520406
Macrophage	CD163	GSVA	sensitive	PMID: 33520406
Macrophage	MS4A4A	GSVA	sensitive	PMID: 33520406
PDL1	CD274	GSVA	sensitive	PMID: 30127393
PDL1	PDCD1LG2	GSVA	sensitive	PMID: 30127393
PDL1	PDCD1	GSVA	sensitive	PMID: 30127393
peri_Tcell	GPR18	GSVA	sensitive	PMID: 31959763
peri_Tcell	HLA-DOA	GSVA	sensitive	PMID: 31959763
peri_Tcell	STAT1	GSVA	sensitive	PMID: 31959763
Response_Ivy	MOBKL2A	GSVA	sensitive	PMID: 32907939
Response_Ivy	IL21R	GSVA	sensitive	PMID: 32907939
Response_Ivy	RASSF4	GSVA	sensitive	PMID: 32907939
Response_Ivy	DOCK2	GSVA	sensitive	PMID: 32907939
Response_Ivy	CD52	GSVA	sensitive	PMID: 32907939
Response_Ivy	CD40LG	GSVA	sensitive	PMID: 32907939
Response_Ivy	ADCY7	GSVA	sensitive	PMID: 32907939
Response_Ivy	TCL1A	GSVA	sensitive	PMID: 32907939
Response_Ivy	WAS	GSVA	sensitive	PMID: 32907939
Response_Ivy	TCIRG1	GSVA	sensitive	PMID: 32907939
Response_Ivy	ARHGAP9	GSVA	sensitive	PMID: 32907939
Response_Ivy	RAC2	GSVA	sensitive	PMID: 32907939
Response_Ivy	SYK	GSVA	sensitive	PMID: 32907939
Response_Ivy	LCK	GSVA	sensitive	PMID: 32907939
Response_Ivy	SH3BP1	GSVA	sensitive	PMID: 32907939
Response_Ivy	STAT2	GSVA	sensitive	PMID: 32907939
Response_Ivy	TRV3J34	GSVA	sensitive	PMID: 32907939
Response_Ivy	IRF8	GSVA	sensitive	PMID: 32907939
Response_Ivy	TRANK1	GSVA	sensitive	PMID: 32907939
Response_Ivy	APOBEC3H	GSVA	sensitive	PMID: 32907939
Response_Ivy	TRAT1	GSVA	sensitive	PMID: 32907939
Response_Ivy	SH2D3C	GSVA	sensitive	PMID: 32907939
Response_Ivy	DKFZp666C094	GSVA	sensitive	PMID: 32907939
Response_Ivy	DNASE1L3	GSVA	sensitive	PMID: 32907939
Response_Ivy	MIAT	GSVA	sensitive	PMID: 32907939
Response_Ivy	XAF1	GSVA	sensitive	PMID: 32907939
Response_Ivy	IFNAR2	GSVA	sensitive	PMID: 32907939
Response_Ivy	CD53	GSVA	sensitive	PMID: 32907939
Response_Ivy	SLC9A9	GSVA	sensitive	PMID: 32907939
Response_Ivy	RASAL3	GSVA	sensitive	PMID: 32907939
Response_Ivy	FCHSD2	GSVA	sensitive	PMID: 32907939
Response_Ivy	HLA-DMA	GSVA	sensitive	PMID: 32907939
Response_Ivy	VASH1	GSVA	sensitive	PMID: 32907939
Response_Ivy	TNFSF14	GSVA	sensitive	PMID: 32907939
Response_Ivy	FYN	GSVA	sensitive	PMID: 32907939
Response_Ivy	FCRL3	GSVA	sensitive	PMID: 32907939
Response_Ivy	TNFRSF13B	GSVA	sensitive	PMID: 32907939
Response_Ivy	LST1	GSVA	sensitive	PMID: 32907939
Response_Ivy	TNFRSF4	GSVA	sensitive	PMID: 32907939
Response_Ivy	POU2F2	GSVA	sensitive	PMID: 32907939
Response_Ivy	C2	GSVA	sensitive	PMID: 32907939
Response_Ivy	PLCL2	GSVA	sensitive	PMID: 32907939
Response_Ivy	ICAM2	GSVA	sensitive	PMID: 32907939
Response_Ivy	MSN	GSVA	sensitive	PMID: 32907939
Response_Ivy	APOE	GSVA	sensitive	PMID: 32907939
Response_Ivy	RGS19	GSVA	sensitive	PMID: 32907939
Response_Ivy	CD79B	GSVA	sensitive	PMID: 32907939
Response_Ivy	FCER2	GSVA	sensitive	PMID: 32907939
Response_Ivy	CYBB	GSVA	sensitive	PMID: 32907939
Response_Ivy	HUAT	GSVA	sensitive	PMID: 32907939
Response_Ivy	ARHGEF1	GSVA	sensitive	PMID: 32907939
Response_Ivy	IL15	GSVA	sensitive	PMID: 32907939
Response_Ivy	CD22	GSVA	sensitive	PMID: 32907939
Response_Ivy	SAMD3	GSVA	sensitive	PMID: 32907939
Response_Ivy	BCL11B	GSVA	sensitive	PMID: 32907939
Response_Ivy	CR2	GSVA	sensitive	PMID: 32907939
Response_Ivy	LTA	GSVA	sensitive	PMID: 32907939
Response_Ivy	HLA-E	GSVA	sensitive	PMID: 32907939
Response_Ivy	HLX	GSVA	sensitive	PMID: 32907939
Response_Ivy	HLA-DPB1	GSVA	sensitive	PMID: 32907939
Response_Ivy	CSF1R	GSVA	sensitive	PMID: 32907939
Response_Ivy	GMIP	GSVA	sensitive	PMID: 32907939
Response_Ivy	GAS7	GSVA	sensitive	PMID: 32907939
Response_Ivy	EFHD2	GSVA	sensitive	PMID: 32907939
Response_Ivy	GNAI2	GSVA	sensitive	PMID: 32907939
Response_Ivy	CD3G	GSVA	sensitive	PMID: 32907939
Response_Ivy	TNFSF13	GSVA	sensitive	PMID: 32907939
Response_Ivy	APOBEC3G	GSVA	sensitive	PMID: 32907939
Response_Ivy	TXK	GSVA	sensitive	PMID: 32907939
Response_Ivy	CD27	GSVA	sensitive	PMID: 32907939
Response_Ivy	AIM2	GSVA	sensitive	PMID: 32907939
Response_Ivy	ADAM7	GSVA	sensitive	PMID: 32907939
Response_Ivy	GZMK	GSVA	sensitive	PMID: 32907939
Response_Ivy	RFTN1	GSVA	sensitive	PMID: 32907939
Response_Ivy	HCLS1	GSVA	sensitive	PMID: 32907939
Response_Ivy	TOX2	GSVA	sensitive	PMID: 32907939
Response_Ivy	PTPRCAP	GSVA	sensitive	PMID: 32907939
Response_Ivy	SLC7A6	GSVA	sensitive	PMID: 32907939
Response_Ivy	C1orf228	GSVA	sensitive	PMID: 32907939
Response_Ivy	BTN3A3	GSVA	sensitive	PMID: 32907939
Response_Ivy	C1QC	GSVA	sensitive	PMID: 32907939
Response_Ivy	RUNX3	GSVA	sensitive	PMID: 32907939
Response_Ivy	LOC643733	GSVA	sensitive	PMID: 32907939
Response_Ivy	AI349750	GSVA	sensitive	PMID: 32907939
Response_Ivy	SEL1L3	GSVA	sensitive	PMID: 32907939
Response_Ivy	RAB37	GSVA	sensitive	PMID: 32907939
Response_Ivy	CD1C	GSVA	sensitive	PMID: 32907939
Response_Ivy	LRCH4	GSVA	sensitive	PMID: 32907939
Response_Ivy	GBP5	GSVA	sensitive	PMID: 32907939
Response_Ivy	DEF6	GSVA	sensitive	PMID: 32907939
Response_Ivy	HCST	GSVA	sensitive	PMID: 32907939
Response_Ivy	CD3D	GSVA	sensitive	PMID: 32907939
Response_Ivy	AMICA1	GSVA	sensitive	PMID: 32907939
Response_Ivy	FCRL5	GSVA	sensitive	PMID: 32907939
Response_Ivy	ARHGAP15	GSVA	sensitive	PMID: 32907939
Response_Ivy	CMKLR1	GSVA	sensitive	PMID: 32907939
Response_Ivy	DOCK10	GSVA	sensitive	PMID: 32907939
Response_Ivy	GVIN1	GSVA	sensitive	PMID: 32907939
Response_Ivy	RAB8B	GSVA	sensitive	PMID: 32907939
Response_Ivy	KLRD1	GSVA	sensitive	PMID: 32907939
Response_Ivy	ALOX5	GSVA	sensitive	PMID: 32907939
Response_Ivy	CD3E	GSVA	sensitive	PMID: 32907939
Response_Ivy	EHD1	GSVA	sensitive	PMID: 32907939
Response_Ivy	LILRB4	GSVA	sensitive	PMID: 32907939
Response_Ivy	PTGDS	GSVA	sensitive	PMID: 32907939
Response_Ivy	TLR9	GSVA	sensitive	PMID: 32907939
Response_Ivy	PITPNM2	GSVA	sensitive	PMID: 32907939
Response_Ivy	DPEP2	GSVA	sensitive	PMID: 32907939
Response_Ivy	APBB1IP	GSVA	sensitive	PMID: 32907939
Response_Ivy	GZMB	GSVA	sensitive	PMID: 32907939
Response_Ivy	SIRPA	GSVA	sensitive	PMID: 32907939
Response_Ivy	GBP2	GSVA	sensitive	PMID: 32907939
Response_Ivy	P2RY10	GSVA	sensitive	PMID: 32907939
Response_Ivy	DOK3	GSVA	sensitive	PMID: 32907939
Response_Ivy	GBP4	GSVA	sensitive	PMID: 32907939
Response_Ivy	SOCS1	GSVA	sensitive	PMID: 32907939
Response_Ivy	C5orf20	GSVA	sensitive	PMID: 32907939
Response_Ivy	CXorf65	GSVA	sensitive	PMID: 32907939
Response_Ivy	PSMB10	GSVA	sensitive	PMID: 32907939
Response_Ivy	SERPING1	GSVA	sensitive	PMID: 32907939
Response_Ivy	FAM159A	GSVA	sensitive	PMID: 32907939
Response_Ivy	CD48	GSVA	sensitive	PMID: 32907939
Response_Ivy	PLCB2	GSVA	sensitive	PMID: 32907939
Response_Ivy	ICOS	GSVA	sensitive	PMID: 32907939
Response_Ivy	PAQR8	GSVA	sensitive	PMID: 32907939
Response_Ivy	NAPSA	GSVA	sensitive	PMID: 32907939
Response_Ivy	IL18BP	GSVA	sensitive	PMID: 32907939
Response_Ivy	RHOF	GSVA	sensitive	PMID: 32907939
Response_Ivy	DENND3	GSVA	sensitive	PMID: 32907939
Response_Ivy	LPXN	GSVA	sensitive	PMID: 32907939
Response_Ivy	PNOC	GSVA	sensitive	PMID: 32907939
Response_Ivy	FCRH3	GSVA	sensitive	PMID: 32907939
Response_Ivy	GZMH	GSVA	sensitive	PMID: 32907939
Response_Ivy	ARRDC5	GSVA	sensitive	PMID: 32907939
Response_Ivy	RASGRP3	GSVA	sensitive	PMID: 32907939
Response_Ivy	NKG7	GSVA	sensitive	PMID: 32907939
Response_Ivy	LILRB3	GSVA	sensitive	PMID: 32907939
Response_Ivy	KLHL6	GSVA	sensitive	PMID: 32907939
Response_Ivy	MICAL1	GSVA	sensitive	PMID: 32907939
Response_Ivy	HLA-DOA	GSVA	sensitive	PMID: 32907939
Response_Ivy	CCL22	GSVA	sensitive	PMID: 32907939
Response_Ivy	PLCG2	GSVA	sensitive	PMID: 32907939
Response_Ivy	PRAM1	GSVA	sensitive	PMID: 32907939
Response_Ivy	SH3TC1	GSVA	sensitive	PMID: 32907939
Response_Ivy	PLAC8	GSVA	sensitive	PMID: 32907939
Response_Ivy	TNFRSF1B	GSVA	sensitive	PMID: 32907939
Response_Ivy	TCF4	GSVA	sensitive	PMID: 32907939
Response_Ivy	VAMP5	GSVA	sensitive	PMID: 32907939
Response_Ivy	TAPBP	GSVA	sensitive	PMID: 32907939
Response_Ivy	TNIP1	GSVA	sensitive	PMID: 32907939
Response_Ivy	LAG3	GSVA	sensitive	PMID: 32907939
Response_Ivy	CYTIP	GSVA	sensitive	PMID: 32907939
Response_Ivy	POU2AF1	GSVA	sensitive	PMID: 32907939
Response_Ivy	ELMO1	GSVA	sensitive	PMID: 32907939
Response_Ivy	GNGT2	GSVA	sensitive	PMID: 32907939
Response_Ivy	PBX4	GSVA	sensitive	PMID: 32907939
Response_Ivy	BTLA	GSVA	sensitive	PMID: 32907939
Response_Ivy	LBH	GSVA	sensitive	PMID: 32907939
Response_Ivy	PTK2B	GSVA	sensitive	PMID: 32907939
Response_Ivy	AKNA	GSVA	sensitive	PMID: 32907939
Response_Ivy	TBC1D2B	GSVA	sensitive	PMID: 32907939
Response_Ivy	C13orf18	GSVA	sensitive	PMID: 32907939
Response_Ivy	VCAM1	GSVA	sensitive	PMID: 32907939
Response_Ivy	PCSK7	GSVA	sensitive	PMID: 32907939
Response_Ivy	PTGER4	GSVA	sensitive	PMID: 32907939
Response_Ivy	C1QA	GSVA	sensitive	PMID: 32907939
Response_Ivy	PLEKHA2	GSVA	sensitive	PMID: 32907939
Response_Ivy	LAT2	GSVA	sensitive	PMID: 32907939
Response_Ivy	APOBEC3C	GSVA	sensitive	PMID: 32907939
Response_Ivy	TCRVB	GSVA	sensitive	PMID: 32907939
Response_Ivy	BTN3A1	GSVA	sensitive	PMID: 32907939
Response_Ivy	INPP5D	GSVA	sensitive	PMID: 32907939
Response_Ivy	GIMAP7	GSVA	sensitive	PMID: 32907939
Response_Ivy	CD8A	GSVA	sensitive	PMID: 32907939
Response_Ivy	CSK	GSVA	sensitive	PMID: 32907939
Response_Ivy	SAP25	GSVA	sensitive	PMID: 32907939
Response_Ivy	LY9	GSVA	sensitive	PMID: 32907939
Response_Ivy	NCF1C	GSVA	sensitive	PMID: 32907939
Response_Ivy	LYL1	GSVA	sensitive	PMID: 32907939
Response_Ivy	NAPSB	GSVA	sensitive	PMID: 32907939
Response_Ivy	PRKCH	GSVA	sensitive	PMID: 32907939
Response_Ivy	MYO9B	GSVA	sensitive	PMID: 32907939
Response_Ivy	TNFAIP3	GSVA	sensitive	PMID: 32907939
Response_Ivy	PIK3CD	GSVA	sensitive	PMID: 32907939
Response_Ivy	BU935198	GSVA	sensitive	PMID: 32907939
Response_Ivy	S1PR4	GSVA	sensitive	PMID: 32907939
Response_Ivy	MYO1G	GSVA	sensitive	PMID: 32907939
Response_Ivy	IL18R1	GSVA	sensitive	PMID: 32907939
Response_Ivy	GMFG	GSVA	sensitive	PMID: 32907939
Response_Ivy	EML3	GSVA	sensitive	PMID: 32907939
Response_Ivy	CHKB	GSVA	sensitive	PMID: 32907939
Response_Ivy	NLRP3	GSVA	sensitive	PMID: 32907939
Response_Ivy	GZMA	GSVA	sensitive	PMID: 32907939
Response_Ivy	IL32	GSVA	sensitive	PMID: 32907939
Response_Ivy	SH3KBP1	GSVA	sensitive	PMID: 32907939
Response_Ivy	TRAF3IP3	GSVA	sensitive	PMID: 32907939
Response_Ivy	PLEKHO1	GSVA	sensitive	PMID: 32907939
Response_Ivy	NAGK	GSVA	sensitive	PMID: 32907939
Response_Ivy	HLA-DOB	GSVA	sensitive	PMID: 32907939
Response_Ivy	HVCN1	GSVA	sensitive	PMID: 32907939
Response_Ivy	CCND2	GSVA	sensitive	PMID: 32907939
Response_Ivy	DOCK8	GSVA	sensitive	PMID: 32907939
Response_Ivy	TCRBV22S1A2N1T	GSVA	sensitive	PMID: 32907939
Response_Ivy	PTPN7	GSVA	sensitive	PMID: 32907939
Response_Ivy	LAT	GSVA	sensitive	PMID: 32907939
Response_Ivy	PAG1	GSVA	sensitive	PMID: 32907939
Response_Ivy	NR1H3	GSVA	sensitive	PMID: 32907939
Response_Ivy	DENND1C	GSVA	sensitive	PMID: 32907939
Response_Ivy	FAM30A	GSVA	sensitive	PMID: 32907939
Response_Ivy	NCR3	GSVA	sensitive	PMID: 32907939
Response_Ivy	NLRP1	GSVA	sensitive	PMID: 32907939
Response_Ivy	CD37	GSVA	sensitive	PMID: 32907939
Response_Ivy	EMP3	GSVA	sensitive	PMID: 32907939
Response_Ivy	AA215505	GSVA	sensitive	PMID: 32907939
Response_Ivy	UBASH3A	GSVA	sensitive	PMID: 32907939
Response_Ivy	KIAA0748	GSVA	sensitive	PMID: 32907939
Response_Ivy	TMEM119	GSVA	sensitive	PMID: 32907939
Response_Ivy	SPOCK2	GSVA	sensitive	PMID: 32907939
Response_Ivy	ABI3	GSVA	sensitive	PMID: 32907939
Response_Ivy	ARHGAP25	GSVA	sensitive	PMID: 32907939
Response_Ivy	IGSF6	GSVA	sensitive	PMID: 32907939
Response_Ivy	CAPN3	GSVA	sensitive	PMID: 32907939
Response_Ivy	ITGB2	GSVA	sensitive	PMID: 32907939
Response_Ivy	CXCR5	GSVA	sensitive	PMID: 32907939
Response_Ivy	IL7R	GSVA	sensitive	PMID: 32907939
Response_Ivy	DAB2	GSVA	sensitive	PMID: 32907939
Response_Ivy	TRIM38	GSVA	sensitive	PMID: 32907939
Response_Ivy	SMAP2	GSVA	sensitive	PMID: 32907939
Response_Ivy	TCRBV4S1A1T	GSVA	sensitive	PMID: 32907939
Response_Ivy	ZBED2	GSVA	sensitive	PMID: 32907939
Response_Ivy	TBXAS1	GSVA	sensitive	PMID: 32907939
Response_Ivy	NCF1	GSVA	sensitive	PMID: 32907939
Response_Ivy	CD79A	GSVA	sensitive	PMID: 32907939
Response_Ivy	TNFRSF25	GSVA	sensitive	PMID: 32907939
Response_Ivy	ITGB7	GSVA	sensitive	PMID: 32907939
Response_Ivy	ADAP2	GSVA	sensitive	PMID: 32907939
Response_Ivy	PLEKHO2	GSVA	sensitive	PMID: 32907939
Response_Ivy	BANK1	GSVA	sensitive	PMID: 32907939
Response_Ivy	CSF2RA	GSVA	sensitive	PMID: 32907939
Response_Ivy	RHOG	GSVA	sensitive	PMID: 32907939
Response_Ivy	MEF2C	GSVA	sensitive	PMID: 32907939
Response_Ivy	THEMIS	GSVA	sensitive	PMID: 32907939
Response_Ivy	MAL	GSVA	sensitive	PMID: 32907939
Response_Ivy	CD84	GSVA	sensitive	PMID: 32907939
Response_Ivy	GPR18	GSVA	sensitive	PMID: 32907939
Response_Ivy	LSP1	GSVA	sensitive	PMID: 32907939
Response_Ivy	CD72	GSVA	sensitive	PMID: 32907939
Response_Ivy	SLC1A3	GSVA	sensitive	PMID: 32907939
Response_Ivy	CD86	GSVA	sensitive	PMID: 32907939
Response_Ivy	SELPLG	GSVA	sensitive	PMID: 32907939
Response_Ivy	CD2	GSVA	sensitive	PMID: 32907939
Response_Ivy	SLC15A3	GSVA	sensitive	PMID: 32907939
Response_Ivy	ST8SIA4	GSVA	sensitive	PMID: 32907939
Response_Ivy	PATL2	GSVA	sensitive	PMID: 32907939
Response_Ivy	SLA2	GSVA	sensitive	PMID: 32907939
Response_Ivy	STK4	GSVA	sensitive	PMID: 32907939
Response_Ivy	RNF166	GSVA	sensitive	PMID: 32907939
Response_Ivy	SLAMF7	GSVA	sensitive	PMID: 32907939
Response_Ivy	CXCR3	GSVA	sensitive	PMID: 32907939
Response_Ivy	TRPV2	GSVA	sensitive	PMID: 32907939
Response_Ivy	ARHGAP30	GSVA	sensitive	PMID: 32907939
Response_Ivy	2024-09-01	GSVA	sensitive	PMID: 32907939
Response_Ivy	TLR10	GSVA	sensitive	PMID: 32907939
Response_Ivy	KIF21B	GSVA	sensitive	PMID: 32907939
Response_Ivy	IL10RA	GSVA	sensitive	PMID: 32907939
Response_Ivy	ITGAX	GSVA	sensitive	PMID: 32907939
Response_Ivy	CD74	GSVA	sensitive	PMID: 32907939
Response_Ivy	LOC439949	GSVA	sensitive	PMID: 32907939
Response_Ivy	FCAR	GSVA	sensitive	PMID: 32907939
Response_Ivy	TRAF1	GSVA	sensitive	PMID: 32907939
Response_Ivy	MAP4K1	GSVA	sensitive	PMID: 32907939
Response_Ivy	BTN3A2	GSVA	sensitive	PMID: 32907939
Response_Ivy	ACVRL1	GSVA	sensitive	PMID: 32907939
Response_Ivy	ENG	GSVA	sensitive	PMID: 32907939
Response_Ivy	MEI1	GSVA	sensitive	PMID: 32907939
Response_Ivy	VPREB3	GSVA	sensitive	PMID: 32907939
Response_Ivy	PRF1	GSVA	sensitive	PMID: 32907939
Response_Ivy	CARD11	GSVA	sensitive	PMID: 32907939
Response_Ivy	TMEM140	GSVA	sensitive	PMID: 32907939
Response_Ivy	SASH3	GSVA	sensitive	PMID: 32907939
Response_Ivy	ZAP70	GSVA	sensitive	PMID: 32907939
Response_Ivy	PLEK	GSVA	sensitive	PMID: 32907939
Response_Ivy	LCP2	GSVA	sensitive	PMID: 32907939
Response_Ivy	IL12RB1	GSVA	sensitive	PMID: 32907939
Response_Ivy	CST7	GSVA	sensitive	PMID: 32907939
Response_Ivy	SLC7A7	GSVA	sensitive	PMID: 32907939
Response_Ivy	AK090694	GSVA	sensitive	PMID: 32907939
Response_Ivy	TIMD4	GSVA	sensitive	PMID: 32907939
Response_Ivy	KLRG1	GSVA	sensitive	PMID: 32907939
Response_Ivy	SEMA4D	GSVA	sensitive	PMID: 32907939
Response_Ivy	GIMAP4	GSVA	sensitive	PMID: 32907939
Response_Ivy	CD28	GSVA	sensitive	PMID: 32907939
Response_Ivy	DNAH1	GSVA	sensitive	PMID: 32907939
Response_Ivy	HLA-DMB	GSVA	sensitive	PMID: 32907939
Response_Ivy	CD5	GSVA	sensitive	PMID: 32907939
Response_Ivy	TBC1D10C	GSVA	sensitive	PMID: 32907939
Response_Ivy	IL16	GSVA	sensitive	PMID: 32907939
Response_Ivy	PRKCB	GSVA	sensitive	PMID: 32907939
Response_Ivy	BIN1	GSVA	sensitive	PMID: 32907939
Response_Ivy	HLA-F	GSVA	sensitive	PMID: 32907939
Response_Ivy	C14orf139	GSVA	sensitive	PMID: 32907939
Response_Ivy	LRRC33	GSVA	sensitive	PMID: 32907939
Response_Ivy	ST3GAL5	GSVA	sensitive	PMID: 32907939
Response_Ivy	DJ031154	GSVA	sensitive	PMID: 32907939
Response_Ivy	STK10	GSVA	sensitive	PMID: 32907939
Response_Ivy	FNBP1	GSVA	sensitive	PMID: 32907939
Response_Ivy	FAIM3	GSVA	sensitive	PMID: 32907939
Response_Ivy	GRAP	GSVA	sensitive	PMID: 32907939
Response_Ivy	LTB	GSVA	sensitive	PMID: 32907939
Response_Ivy	PAPLN	GSVA	sensitive	PMID: 32907939
Response_Ivy	AK056817	GSVA	sensitive	PMID: 32907939
Response_Ivy	IPCEF1	GSVA	sensitive	PMID: 32907939
Response_Ivy	GNLY	GSVA	sensitive	PMID: 32907939
Response_Ivy	GIMAP5	GSVA	sensitive	PMID: 32907939
Response_Ivy	TAGAP	GSVA	sensitive	PMID: 32907939
Response_Ivy	LAPTM5	GSVA	sensitive	PMID: 32907939
Response_Ivy	RASSF2	GSVA	sensitive	PMID: 32907939
Response_Ivy	CORO1A	GSVA	sensitive	PMID: 32907939
Response_Ivy	CCR7	GSVA	sensitive	PMID: 32907939
Response_Ivy	CELF2	GSVA	sensitive	PMID: 32907939
Response_Ivy	PIK3IP1	GSVA	sensitive	PMID: 32907939
Response_Ivy	MCOLN2	GSVA	sensitive	PMID: 32907939
Response_Ivy	PPP1R16B	GSVA	sensitive	PMID: 32907939
Response_Ivy	MX2	GSVA	sensitive	PMID: 32907939
Response_Ivy	ICAM3	GSVA	sensitive	PMID: 32907939
Response_Ivy	LOC100240735	GSVA	sensitive	PMID: 32907939
Response_Ivy	CXCL9	GSVA	sensitive	PMID: 32907939
Response_Ivy	IGFLR1	GSVA	sensitive	PMID: 32907939
Response_Ivy	RIN3	GSVA	sensitive	PMID: 32907939
Response_Ivy	MATK	GSVA	sensitive	PMID: 32907939
Response_Ivy	WIPF1	GSVA	sensitive	PMID: 32907939
Response_Ivy	SIPA1	GSVA	sensitive	PMID: 32907939
Response_Ivy	SLAMF1	GSVA	sensitive	PMID: 32907939
Response_Ivy	RASSF5	GSVA	sensitive	PMID: 32907939
Response_Ivy	SPI1	GSVA	sensitive	PMID: 32907939
Response_Ivy	MYO1F	GSVA	sensitive	PMID: 32907939
Response_Ivy	RENBP	GSVA	sensitive	PMID: 32907939
Response_Ivy	SLA	GSVA	sensitive	PMID: 32907939
Response_Ivy	FAM129C	GSVA	sensitive	PMID: 32907939
Response_Ivy	GPR132	GSVA	sensitive	PMID: 32907939
Response_Ivy	C17orf87	GSVA	sensitive	PMID: 32907939
Response_Ivy	BATF3	GSVA	sensitive	PMID: 32907939
Response_Ivy	MGAT1	GSVA	sensitive	PMID: 32907939
Response_Ivy	SH2D1A	GSVA	sensitive	PMID: 32907939
Response_Ivy	SYT11	GSVA	sensitive	PMID: 32907939
Response_Ivy	IL4R	GSVA	sensitive	PMID: 32907939
Response_Ivy	PIP4K2A	GSVA	sensitive	PMID: 32907939
Response_Ivy	CCR2	GSVA	sensitive	PMID: 32907939
Response_Ivy	RCSD1	GSVA	sensitive	PMID: 32907939
Response_Ivy	STAB1	GSVA	sensitive	PMID: 32907939
Response_Ivy	FERMT3	GSVA	sensitive	PMID: 32907939
Response_Ivy	NLRC5	GSVA	sensitive	PMID: 32907939
Response_Ivy	ARHGEF18	GSVA	sensitive	PMID: 32907939
Response_Ivy	PTPRC	GSVA	sensitive	PMID: 32907939
Response_Ivy	KLRB1	GSVA	sensitive	PMID: 32907939
Response_Ivy	PARVG	GSVA	sensitive	PMID: 32907939
Response_Ivy	DOK2	GSVA	sensitive	PMID: 32907939
Response_Ivy	IRF1	GSVA	sensitive	PMID: 32907939
Response_Ivy	FAM78A	GSVA	sensitive	PMID: 32907939
Response_Ivy	2024-09-06	GSVA	sensitive	PMID: 32907939
Response_Ivy	RAPGEF1	GSVA	sensitive	PMID: 32907939
Response_Ivy	ZNF831	GSVA	sensitive	PMID: 32907939
Response_Ivy	CD1B	GSVA	sensitive	PMID: 32907939
Response_Ivy	RAB33A	GSVA	sensitive	PMID: 32907939
Response_Ivy	LGALS2	GSVA	sensitive	PMID: 32907939
Response_Ivy	PDCD1	GSVA	sensitive	PMID: 32907939
Response_Ivy	SH3BGRL3	GSVA	sensitive	PMID: 32907939
Response_Ivy	CD247	GSVA	sensitive	PMID: 32907939
Response_Ivy	MAN2B1	GSVA	sensitive	PMID: 32907939
Response_Ivy	CD7	GSVA	sensitive	PMID: 32907939
Response_Ivy	BLK	GSVA	sensitive	PMID: 32907939
Response_Ivy	GIMAP6	GSVA	sensitive	PMID: 32907939
Response_Ivy	LCP1	GSVA	sensitive	PMID: 32907939
Response_Ivy	TNFRSF6B	GSVA	sensitive	PMID: 32907939
Response_Ivy	CLECL1	GSVA	sensitive	PMID: 32907939
Response_Ivy	ETS1	GSVA	sensitive	PMID: 32907939
Response_Ivy	KBTBD8	GSVA	sensitive	PMID: 32907939
Response_Ivy	HMHA1	GSVA	sensitive	PMID: 32907939
Response_Ivy	BTK	GSVA	sensitive	PMID: 32907939
Response_Ivy	CTLA4	GSVA	sensitive	PMID: 32907939
Response_Ivy	PTPN6	GSVA	sensitive	PMID: 32907939
Response_Ivy	PVRIG	GSVA	sensitive	PMID: 32907939
Response_Ivy	SP140	GSVA	sensitive	PMID: 32907939
Response_Ivy	GPSM3	GSVA	sensitive	PMID: 32907939
Response_Ivy	LIME1	GSVA	sensitive	PMID: 32907939
Response_Ivy	CD40	GSVA	sensitive	PMID: 32907939
Response_Ivy	IL2RG	GSVA	sensitive	PMID: 32907939
Response_Ivy	NCF4	GSVA	sensitive	PMID: 32907939
Response_Ivy	IL18RAP	GSVA	sensitive	PMID: 32907939
Response_Ivy	TNFRSF14	GSVA	sensitive	PMID: 32907939
Response_Ivy	CXCR6	GSVA	sensitive	PMID: 32907939
Response_Ivy	SH2B3	GSVA	sensitive	PMID: 32907939
Response_Ivy	RASGRP2	GSVA	sensitive	PMID: 32907939
Response_Ivy	C17orf62	GSVA	sensitive	PMID: 32907939
Response_Ivy	CTSW	GSVA	sensitive	PMID: 32907939
Response_Ivy	SLCO2B1	GSVA	sensitive	PMID: 32907939
Response_Ivy	CD6	GSVA	sensitive	PMID: 32907939
Response_Ivy	AV651069	GSVA	sensitive	PMID: 32907939
Response_Ivy	IFFO1	GSVA	sensitive	PMID: 32907939
Response_Ivy	TLN1	GSVA	sensitive	PMID: 32907939
Response_Ivy	MYCBP2	GSVA	sensitive	PMID: 32907939
Response_Ivy	FCN1	GSVA	sensitive	PMID: 32907939
Response_Ivy	FGR	GSVA	sensitive	PMID: 32907939
Response_Ivy	CD4	GSVA	sensitive	PMID: 32907939
Response_Ivy	LY86	GSVA	sensitive	PMID: 32907939
Response_Ivy	TCRA	GSVA	sensitive	PMID: 32907939
Response_Ivy	CYTH1	GSVA	sensitive	PMID: 32907939
Response_Ivy	GAB3	GSVA	sensitive	PMID: 32907939
Response_Ivy	DGKA	GSVA	sensitive	PMID: 32907939
Response_Ivy	SELL	GSVA	sensitive	PMID: 32907939
Response_Ivy	CD97	GSVA	sensitive	PMID: 32907939
Response_Ivy	PDE4DIP	GSVA	sensitive	PMID: 32907939
Response_Ivy	PARP15	GSVA	sensitive	PMID: 32907939
Response_Ivy	ABI3BP	GSVA	sensitive	PMID: 32907939
Response_Ivy	RGL4	GSVA	sensitive	PMID: 32907939
Response_Ivy	VAV1	GSVA	sensitive	PMID: 32907939
Response_Ivy	ACSL5	GSVA	sensitive	PMID: 32907939
Response_Ivy	PRDM8	GSVA	sensitive	PMID: 32907939
Response_Ivy	SPNS3	GSVA	sensitive	PMID: 32907939
Response_Ivy	EVI2B	GSVA	sensitive	PMID: 32907939
Response_Ivy	CASP1	GSVA	sensitive	PMID: 32907939
Response_Ivy	C1orf162	GSVA	sensitive	PMID: 32907939
Response_Ivy	P2RY8	GSVA	sensitive	PMID: 32907939
Response_Ivy	CCL19	GSVA	sensitive	PMID: 32907939
Response_Ivy	PPM1M	GSVA	sensitive	PMID: 32907939
Response_Ivy	LRMP	GSVA	sensitive	PMID: 32907939
Response_Ivy	ARHGAP4	GSVA	sensitive	PMID: 32907939
Response_Ivy	CD19	GSVA	sensitive	PMID: 32907939
Response_Ivy	BIRC3	GSVA	sensitive	PMID: 32907939
Response_Ivy	ADA	GSVA	sensitive	PMID: 32907939
Response_Ivy	ACAP1	GSVA	sensitive	PMID: 32907939
Response_Ivy	FGD2	GSVA	sensitive	PMID: 32907939
Response_Ivy	STAT4	GSVA	sensitive	PMID: 32907939
Response_Ivy	EOMES	GSVA	sensitive	PMID: 32907939
Response_Ivy	LYN	GSVA	sensitive	PMID: 32907939
Response_Ivy	PSTPIP1	GSVA	sensitive	PMID: 32907939
Response_Ivy	C5orf39	GSVA	sensitive	PMID: 32907939
Response_Ivy	PYHIN1	GSVA	sensitive	PMID: 32907939
Response_Ivy	CCM2	GSVA	sensitive	PMID: 32907939
Response_Ivy	NAPOR-1	GSVA	sensitive	PMID: 32907939
Response_Ivy	CETP	GSVA	sensitive	PMID: 32907939
Response_Ivy	MSC	GSVA	sensitive	PMID: 32907939
Response_Ivy	TIFAB	GSVA	sensitive	PMID: 32907939
Response_Ivy	KIAA1949	GSVA	sensitive	PMID: 32907939
Response_Ivy	ZBTB32	GSVA	sensitive	PMID: 32907939
Response_Ivy	ITK	GSVA	sensitive	PMID: 32907939
Response_Ivy	CCL5	GSVA	sensitive	PMID: 32907939
Response_Ivy	NFS1	GSVA	sensitive	PMID: 32907939
Response_Ivy	NPSR1	GSVA	sensitive	PMID: 32907939
Response_Ivy	DOCK11	GSVA	sensitive	PMID: 32907939
Response_Ivy	BACH2	GSVA	sensitive	PMID: 32907939
Response_Ivy	ZNF683	GSVA	sensitive	PMID: 32907939
Response_Ivy	NCKAP1L	GSVA	sensitive	PMID: 32907939
STAT1	STAT1	GSVA	sensitive	PMID: 31316010; PMID: 26362649
STAT1	GBP1	GSVA	sensitive	PMID: 31316010; PMID: 26362649
STAT1	IRF1	GSVA	sensitive	PMID: 31316010; PMID: 26362649
STAT1	WARS	GSVA	sensitive	PMID: 31316010; PMID: 26362649
STAT1	RARRES3	GSVA	sensitive	PMID: 31316010; PMID: 26362649
STAT1	CXCL9	GSVA	sensitive	PMID: 31316010; PMID: 26362649
STAT1	GBP5	GSVA	sensitive	PMID: 31316010; PMID: 26362649
STAT1	LAP3	GSVA	sensitive	PMID: 31316010; PMID: 26362649
STAT1	APOL3	GSVA	sensitive	PMID: 31316010; PMID: 26362649
STAT1	IDO1	GSVA	sensitive	PMID: 31316010; PMID: 26362649
STAT1	GBP4	GSVA	sensitive	PMID: 31316010; PMID: 26362649
STAT1	LAG3	GSVA	sensitive	PMID: 31316010; PMID: 26362649
STAT1	CXCL10	GSVA	sensitive	PMID: 31316010; PMID: 26362649
STAT1	GZMA	GSVA	sensitive	PMID: 31316010; PMID: 26362649
STAT1	PRF1	GSVA	sensitive	PMID: 31316010; PMID: 26362649
STAT1	IFNG	GSVA	sensitive	PMID: 31316010; PMID: 26362649
STAT1	GBP2	GSVA	sensitive	PMID: 31316010; PMID: 26362649
STAT1	CCR5	GSVA	sensitive	PMID: 31316010; PMID: 26362649
STAT1	SLC31A2	GSVA	sensitive	PMID: 31316010; PMID: 26362649
STAT1	APOL6	GSVA	sensitive	PMID: 31316010; PMID: 26362649
STAT1	CXCL11	GSVA	sensitive	PMID: 31316010; PMID: 26362649
STAT1	SERPINA1	GSVA	sensitive	PMID: 31316010; PMID: 26362649
STAT1	FCGR1B	GSVA	sensitive	PMID: 31316010; PMID: 26362649
STAT1	TNFSF10	GSVA	sensitive	PMID: 31316010; PMID: 26362649
STAT1	GZMK	GSVA	sensitive	PMID: 31316010; PMID: 26362649
STAT1	CST7	GSVA	sensitive	PMID: 31316010; PMID: 26362649
STAT1	FGL2	GSVA	sensitive	PMID: 31316010; PMID: 26362649
STAT1	TAP1	GSVA	sensitive	PMID: 31316010; PMID: 26362649
STAT1	SERPING1	GSVA	sensitive	PMID: 31316010; PMID: 26362649
STAT1	FCER1G	GSVA	sensitive	PMID: 31316010; PMID: 26362649
STAT1	CD2	GSVA	sensitive	PMID: 31316010; PMID: 26362649
STAT1	GIMAP4	GSVA	sensitive	PMID: 31316010; PMID: 26362649
STAT1	IFIT3	GSVA	sensitive	PMID: 31316010; PMID: 26362649
STAT1	CCL4	GSVA	sensitive	PMID: 31316010; PMID: 26362649
STAT1	CXCR6	GSVA	sensitive	PMID: 31316010; PMID: 26362649
STAT1	GIMAP5	GSVA	sensitive	PMID: 31316010; PMID: 26362649
STAT1	XAF1	GSVA	sensitive	PMID: 31316010; PMID: 26362649
STAT1	SLAMF7	GSVA	sensitive	PMID: 31316010; PMID: 26362649
STAT1	ANKRD22	GSVA	sensitive	PMID: 31316010; PMID: 26362649
T_cell_inflamed	CCL5	GSVA	sensitive	PMID: 30804515
T_cell_inflamed	CD27	GSVA	sensitive	PMID: 30804515
T_cell_inflamed	CD274	GSVA	sensitive	PMID: 30804515
T_cell_inflamed	CD276	GSVA	sensitive	PMID: 30804515
T_cell_inflamed	CD8A	GSVA	sensitive	PMID: 30804515
T_cell_inflamed	CMKLR1	GSVA	sensitive	PMID: 30804515
T_cell_inflamed	CXCL9	GSVA	sensitive	PMID: 30804515
T_cell_inflamed	CXCR6	GSVA	sensitive	PMID: 30804515
T_cell_inflamed	HLA-DQA1	GSVA	sensitive	PMID: 30804515
T_cell_inflamed	HLA-DRB1	GSVA	sensitive	PMID: 30804515
T_cell_inflamed	HLA-E	GSVA	sensitive	PMID: 30804515
T_cell_inflamed	IDO1	GSVA	sensitive	PMID: 30804515
T_cell_inflamed	LAG3	GSVA	sensitive	PMID: 30804515
T_cell_inflamed	NKG7	GSVA	sensitive	PMID: 30804515
T_cell_inflamed	PDCD1LG2	GSVA	sensitive	PMID: 30804515
TIS	CD276	GSVA	sensitive	PMID: 31684954
TIS	HLA-DQA1	GSVA	sensitive	PMID: 31684954
TIS	CD274	GSVA	sensitive	PMID: 31684954
TIS	IDO1	GSVA	sensitive	PMID: 31684954
TIS	HLA-DRB1	GSVA	sensitive	PMID: 31684954
TIS	HLA-E	GSVA	sensitive	PMID: 31684954
TIS	CMKLR1	GSVA	sensitive	PMID: 31684954
TIS	PDCD1LG2	GSVA	sensitive	PMID: 31684954
TIS	PSMB10	GSVA	sensitive	PMID: 31684954
TIS	LAG3	GSVA	sensitive	PMID: 31684954
TIS	CXCL9	GSVA	sensitive	PMID: 31684954
TIS	STAT1	GSVA	sensitive	PMID: 31684954
TIS	CD8A	GSVA	sensitive	PMID: 31684954
TIS	CCL5	GSVA	sensitive	PMID: 31684954
TIS	NKG7	GSVA	sensitive	PMID: 31684954
TIS	TIGIT	GSVA	sensitive	PMID: 31684954
TIS	CD27	GSVA	sensitive	PMID: 31684954
TIS	CXCR6	GSVA	sensitive	PMID: 31684954
TLS	BCL6	GSVA	sensitive	PMID: 31942071
TLS	CD86	GSVA	sensitive	PMID: 31942071
TLS	CXCR4	GSVA	sensitive	PMID: 31942071
TLS	LAMP3	GSVA	sensitive	PMID: 31942071
TLS	SELL	GSVA	sensitive	PMID: 31942071
TLS	CCR7	GSVA	sensitive	PMID: 31942071
TLS	CXCL13	GSVA	sensitive	PMID: 31942071
TLS	CCL21	GSVA	sensitive	PMID: 31942071
TLS	CCL19	GSVA	sensitive	PMID: 31942071

## Sheet: Table_S2
gene	n_bins	N_dataset				normalized_average_score
		Top100	Top50	Top30	Top10
CDH1	4	8	4	3	2	0.114±0.139
RRM2	4	7	2	0	0	0.120±0.094
NUSAP1	4	6	2	1	1	0.120±0.106
POU2AF1	4	6	2	1	0	0.119±0.093
MKI67	4	5	4	1	1	0.121±0.091
MS4A1	4	5	3	1	0	0.115±0.089
TOP2A	4	5	1	0	0	0.115±0.087
FCRL5	4	4	3	1	1	0.120±0.105
PRC1	4	4	2	2	2	0.123±0.097
CD79A	4	3	0	0	0	0.127±0.090
CD2	8	8	4	1	0	0.125±0.122
CD27	8	6	4	2	1	0.122±0.107
DLGAP5	8	5	2	2	1	0.123±0.129
EOMES	8	5	2	0	0	0.117±0.095
CD6	8	4	3	2	0	0.119±0.101
FCRL5	8	4	1	0	0	0.133±0.111
CD19	8	3	3	2	0	0.125±0.105
CD79A	8	3	2	1	0	0.116±0.104
C1QA	8	2	0	0	0	0.115±0.103
POU2AF1	8	2	1	1	1	0.124±0.117
CXCL11	16	7	4	3	0	0.190±0.151
CXCL9	16	7	3	1	0	0.184±0.152
ZNF831	16	6	3	2	0	0.190±0.153
GZMH	16	5	4	2	1	0.183±0.152
NKG7	16	5	4	4	3	0.183±0.156
LRRC15	16	4	2	2	0	0.176±0.138
POU2AF1	16	4	3	1	0	0.179±0.145
CENPF	16	2	0	0	0	0.181±0.136
CRTAM	16	2	1	0	0	0.178±0.139
LAG3	16	2	2	0	0	0.178±0.126
GBP1	32	7	5	5	2	0.138±0.148
CNN1	32	4	4	3	2	0.133±0.151
UBASH3A	32	4	0	0	0	0.127±0.112
CD3D	32	3	1	0	0	0.132±0.124
COL10A1	32	3	2	1	0	0.141±0.115
LRRC15	32	3	1	0	0	0.125±0.108
ZNF831	32	3	0	0	0	0.133±0.112
KIF4A	32	2	1	1	0	0.137±0.113
C1QB	32	1	0	0	0	0.127±0.102
C1QC	32	1	1	1	0	0.134±0.115
GZMK	64	7	4	2	1	0.157±0.158
EOMES	64	5	2	2	2	0.145±0.151
LOXL2	64	5	4	2	2	0.166±0.152
FBLN5	64	4	2	2	0	0.144±0.119
MFAP4	64	4	3	2	1	0.140±0.143
CD2	64	3	1	0	0	0.145±0.127
CD3G	64	2	1	0	0	0.146±0.129
FAM129C	64	2	1	2	0	0.147±0.112
TRPC4	64	2	2	2	1	0.141±0.137
UBE2V2	64	2	1	1	0	0.140±0.116
CD8B	128	7	5	4	2	0.174±0.167
FCRL5	128	7	5	2	0	0.168±0.124
KIAA0101	128	6	4	3	0	0.167±0.135
NAPSB	128	5	2	2	0	0.171±0.138
CARD11	128	4	0	0	0	0.168±0.129
CXCR3	128	3	3	2	2	0.167±0.144
EOMES	128	3	2	2	2	0.171±0.153
DPT	128	2	0	0	0	0.168±0.128
GBP1	128	2	1	0	0	0.162±0.116
CD79A	128	1	1	0	0	0.170±0.122

## Sheet: Table_S3
prertrain_obj	type	n_bins	in_pretrain	holdout
MLM	transfer	4	0.779±0.150	0.781±0.152
		8	0.774±0.161	0.775±0.150
		16	0.769±0.159	0.774±0.165
		32	0.755±0.167	0.756±0.164
		64	0.756±0.162	0.755±0.166
		128	0.751±0.165	0.750±0.164
	zero-shot	4	0.488±0.208	0.483±0.230
		8	0.495±0.189	0.502±0.182
		16	0.492±0.201	0.499±0.206
		32	0.518±0.200	0.509±0.199
		64	0.510±0.196	0.514±0.191
		128	0.498±0.195	0.500±0.202
MLM+BCE	transfer	4	0.746±0.159	0.776±0.152
		8	0.756±0.170	0.773±0.167
		16	0.735±0.178	0.737±0.184
		32	0.734±0.180	0.741±0.166
		64	0.750±0.175	0.737±0.177
		128	0.756±0.166	0.740±0.157
	zero-shot	4	0.560±0.199	0.575±0.200
		8	0.593±0.197	0.600±0.197
		16	0.574±0.185	0.578±0.190
		32	0.584±0.195	0.592±0.192
		64	0.576±0.186	0.555±0.197
		128	0.576±0.182	0.580±0.172
*MLM: Masked Language Modeling Loss
**BCE: Binary Cross Entropy Loss

## Sheet: Table_S4
Test set	IC2Bert	IC2Bert (w scGPT)
Kim2018	0.943±0.100	0.950±0.117
Atezo_Finn2020	0.936±0.071	0.950±0.068
Yang2021	0.781±0.135	0.792±0.153
Atezo+Bev_McDermott2018	0.791±0.112	0.795±0.115
Atezo_McDermott2018	0.668±0.132	0.682±0.113
Mariathasan2018	0.697±0.069	0.686±0.066
Atezo+Bev_Finn2020	0.690±0.061	0.680±0.061
VanAllen2015	0.735±0.118	0.725±0.111
Liu2019	0.677±0.117	0.673±0.118
Hugo2016	0.811±0.216	0.811±0.196
Riaz2017	0.872±0.098	0.878±0.107
Ravi2023	0.709±0.079	0.700±0.084
Miao2018	0.842±0.217	0.858±0.201
Total	0.781±0.135	0.783±0.153
